# Supplementary material for: QishenYiqi dripping pill protects against myocardial ischemia/reperfusion injury via suppressing excessive autophagy and NLRP3 inflammasome based on network pharmacology and experimental pharmacology
Source: Front Pharmacol. 2022 Sep 9;13:981206. doi: 10.3389/fphar.2022.981206 (PMC9507923; doi:10.3389/fphar.2022.981206)
Supplement: Supplementary file 1 [file DataSheet1.xlsx]

## Sheet: Sheet 1
id	compound_name	herb_set	Percent Human Oral Absorption	DL	UniProtKB_ID	Gene_Name
2302	fexofenadine	Astragalus Membranaceus	63.1603	0.586067	HRH1_HUMAN	HRH1
2302	fexofenadine	Astragalus Membranaceus	63.1603	0.586067	KCNH2_HUMAN	KCNH2
2302	fexofenadine	Astragalus Membranaceus	63.1603	0.586067	MRP2_HUMAN	ABCC2
2302	fexofenadine	Astragalus Membranaceus	63.1603	0.586067	LMNA_HUMAN	LMNA
2302	fexofenadine	Astragalus Membranaceus	63.1603	0.586067	APEX1_HUMAN	APEX1
2302	fexofenadine	Astragalus Membranaceus	63.1603	0.586067	BLM_HUMAN	BLM
2302	fexofenadine	Astragalus Membranaceus	63.1603	0.586067	KAT2A_HUMAN	KAT2A
2302	fexofenadine	Astragalus Membranaceus	63.1603	0.586067	PIN1_HUMAN	PIN1
2302	fexofenadine	Astragalus Membranaceus	63.1603	0.586067	SO1B3_HUMAN	SLCO1B3
2302	fexofenadine	Astragalus Membranaceus	63.1603	0.586067	SO1A2_HUMAN	SLCO1A2
2302	fexofenadine	Astragalus Membranaceus	63.1603	0.586067	SO2B1_HUMAN	SLCO2B1
2302	fexofenadine	Astragalus Membranaceus	63.1603	0.586067	MDR1_HUMAN	ABCB1
2302	fexofenadine	Astragalus Membranaceus	63.1603	0.586067	MRP3_HUMAN	ABCC3
2302	fexofenadine	Astragalus Membranaceus	63.1603	0.586067	ACES_HUMAN	ACHE
2302	fexofenadine	Astragalus Membranaceus	63.1603	0.586067	AA1R_HUMAN	ADORA1
2302	fexofenadine	Astragalus Membranaceus	63.1603	0.586067	AA2AR_HUMAN	ADORA2A
2302	fexofenadine	Astragalus Membranaceus	63.1603	0.586067	AA3R_HUMAN	ADORA3
2302	fexofenadine	Astragalus Membranaceus	63.1603	0.586067	ADA1D_HUMAN	ADRA1D
2302	fexofenadine	Astragalus Membranaceus	63.1603	0.586067	ADA2A_HUMAN	ADRA2A
2302	fexofenadine	Astragalus Membranaceus	63.1603	0.586067	ADA2B_HUMAN	ADRA2B
2302	fexofenadine	Astragalus Membranaceus	63.1603	0.586067	ADA2C_HUMAN	ADRA2C
2302	fexofenadine	Astragalus Membranaceus	63.1603	0.586067	ADRB1_HUMAN	ADRB1
2302	fexofenadine	Astragalus Membranaceus	63.1603	0.586067	ADRB2_HUMAN	ADRB2
2302	fexofenadine	Astragalus Membranaceus	63.1603	0.586067	ADRB3_HUMAN	ADRB3
2302	fexofenadine	Astragalus Membranaceus	63.1603	0.586067	SC6A2_HUMAN	SLC6A2
2302	fexofenadine	Astragalus Membranaceus	63.1603	0.586067	AGTR2_HUMAN	AGTR2
2302	fexofenadine	Astragalus Membranaceus	63.1603	0.586067	BKRB2_HUMAN	BDKRB2
2302	fexofenadine	Astragalus Membranaceus	63.1603	0.586067	CALCR_HUMAN	CALCR
2302	fexofenadine	Astragalus Membranaceus	63.1603	0.586067	CNR1_HUMAN	CNR1
2302	fexofenadine	Astragalus Membranaceus	63.1603	0.586067	CAH2_HUMAN	CA2
2302	fexofenadine	Astragalus Membranaceus	63.1603	0.586067	CCR2_HUMAN	CCR2
2302	fexofenadine	Astragalus Membranaceus	63.1603	0.586067	CCR4_HUMAN	CCR4
2302	fexofenadine	Astragalus Membranaceus	63.1603	0.586067	CCR5_HUMAN	CCR5
2302	fexofenadine	Astragalus Membranaceus	63.1603	0.586067	CXCR1_HUMAN	CXCR1
2302	fexofenadine	Astragalus Membranaceus	63.1603	0.586067	CXCR2_HUMAN	CXCR2
2302	fexofenadine	Astragalus Membranaceus	63.1603	0.586067	CCKAR_HUMAN	CCKAR
2302	fexofenadine	Astragalus Membranaceus	63.1603	0.586067	PGH1_HUMAN	PTGS1
2302	fexofenadine	Astragalus Membranaceus	63.1603	0.586067	PGH2_HUMAN	PTGS2
2302	fexofenadine	Astragalus Membranaceus	63.1603	0.586067	CP1A2_HUMAN	CYP1A2
2302	fexofenadine	Astragalus Membranaceus	63.1603	0.586067	CP2A6_HUMAN	CYP2A6
2302	fexofenadine	Astragalus Membranaceus	63.1603	0.586067	CP2CJ_HUMAN	CYP2C19
2302	fexofenadine	Astragalus Membranaceus	63.1603	0.586067	CP2C9_HUMAN	CYP2C9
2302	fexofenadine	Astragalus Membranaceus	63.1603	0.586067	CP2D6_HUMAN	CYP2D6
2302	fexofenadine	Astragalus Membranaceus	63.1603	0.586067	CP2E1_HUMAN	CYP2E1
2302	fexofenadine	Astragalus Membranaceus	63.1603	0.586067	CP3A4_HUMAN	CYP3A4
2302	fexofenadine	Astragalus Membranaceus	63.1603	0.586067	DRD1_HUMAN	DRD1
2302	fexofenadine	Astragalus Membranaceus	63.1603	0.586067	DRD2_HUMAN	DRD2
2302	fexofenadine	Astragalus Membranaceus	63.1603	0.586067	DRD3_HUMAN	DRD3
2302	fexofenadine	Astragalus Membranaceus	63.1603	0.586067	DRD4_HUMAN	DRD4
2302	fexofenadine	Astragalus Membranaceus	63.1603	0.586067	SC6A3_HUMAN	SLC6A3
2302	fexofenadine	Astragalus Membranaceus	63.1603	0.586067	EDNRA_HUMAN	EDNRA
2302	fexofenadine	Astragalus Membranaceus	63.1603	0.586067	ESR1_HUMAN	ESR1
2302	fexofenadine	Astragalus Membranaceus	63.1603	0.586067	ESR2_HUMAN	ESR2
2302	fexofenadine	Astragalus Membranaceus	63.1603	0.586067	GCR_HUMAN	NR3C1
2302	fexofenadine	Astragalus Membranaceus	63.1603	0.586067	HRH2_HUMAN	HRH2
2302	fexofenadine	Astragalus Membranaceus	63.1603	0.586067	HMDH_HUMAN	HMGCR
2302	fexofenadine	Astragalus Membranaceus	63.1603	0.586067	CLTR1_HUMAN	CYSLTR1
2302	fexofenadine	Astragalus Membranaceus	63.1603	0.586067	MC3R_HUMAN	MC3R
2302	fexofenadine	Astragalus Membranaceus	63.1603	0.586067	MC4R_HUMAN	MC4R
2302	fexofenadine	Astragalus Membranaceus	63.1603	0.586067	MC5R_HUMAN	MC5R
2302	fexofenadine	Astragalus Membranaceus	63.1603	0.586067	AOFA_HUMAN	MAOA
2302	fexofenadine	Astragalus Membranaceus	63.1603	0.586067	ACM1_HUMAN	CHRM1
2302	fexofenadine	Astragalus Membranaceus	63.1603	0.586067	ACM2_HUMAN	CHRM2
2302	fexofenadine	Astragalus Membranaceus	63.1603	0.586067	ACM3_HUMAN	CHRM3
2302	fexofenadine	Astragalus Membranaceus	63.1603	0.586067	ACM4_HUMAN	CHRM4
2302	fexofenadine	Astragalus Membranaceus	63.1603	0.586067	ACM5_HUMAN	CHRM5
2302	fexofenadine	Astragalus Membranaceus	63.1603	0.586067	NPY1R_HUMAN	NPY1R
2302	fexofenadine	Astragalus Membranaceus	63.1603	0.586067	NPY2R_HUMAN	NPY2R
2302	fexofenadine	Astragalus Membranaceus	63.1603	0.586067	OPRD_HUMAN	OPRD1
2302	fexofenadine	Astragalus Membranaceus	63.1603	0.586067	OPRK_HUMAN	OPRK1
2302	fexofenadine	Astragalus Membranaceus	63.1603	0.586067	OPRM_HUMAN	OPRM1
2302	fexofenadine	Astragalus Membranaceus	63.1603	0.586067	PDE5A_HUMAN	PDE5A
2302	fexofenadine	Astragalus Membranaceus	63.1603	0.586067	PTAFR_HUMAN	PTAFR
2302	fexofenadine	Astragalus Membranaceus	63.1603	0.586067	CASP1_HUMAN	CASP1
2302	fexofenadine	Astragalus Membranaceus	63.1603	0.586067	CATG_HUMAN	CTSG
2302	fexofenadine	Astragalus Membranaceus	63.1603	0.586067	ELNE_HUMAN	ELANE
2302	fexofenadine	Astragalus Membranaceus	63.1603	0.586067	MMP1_HUMAN	MMP1
2302	fexofenadine	Astragalus Membranaceus	63.1603	0.586067	MMP9_HUMAN	MMP9
2302	fexofenadine	Astragalus Membranaceus	63.1603	0.586067	KPCA_HUMAN	PRKCA
2302	fexofenadine	Astragalus Membranaceus	63.1603	0.586067	MK03_HUMAN	MAPK3
2302	fexofenadine	Astragalus Membranaceus	63.1603	0.586067	MK01_HUMAN	MAPK1
2302	fexofenadine	Astragalus Membranaceus	63.1603	0.586067	MK14_HUMAN	MAPK14
2302	fexofenadine	Astragalus Membranaceus	63.1603	0.586067	PP2BA_HUMAN	PPP3CA
2302	fexofenadine	Astragalus Membranaceus	63.1603	0.586067	EGFR_HUMAN	EGFR
2302	fexofenadine	Astragalus Membranaceus	63.1603	0.586067	FYN_HUMAN	FYN
2302	fexofenadine	Astragalus Membranaceus	63.1603	0.586067	ERBB2_HUMAN	ERBB2
2302	fexofenadine	Astragalus Membranaceus	63.1603	0.586067	LCK_HUMAN	LCK
2302	fexofenadine	Astragalus Membranaceus	63.1603	0.586067	PTPRC_HUMAN	PTPRC
2302	fexofenadine	Astragalus Membranaceus	63.1603	0.586067	5HT2A_HUMAN	HTR2A
2302	fexofenadine	Astragalus Membranaceus	63.1603	0.586067	5HT2B_HUMAN	HTR2B
2302	fexofenadine	Astragalus Membranaceus	63.1603	0.586067	5HT2C_HUMAN	HTR2C
2302	fexofenadine	Astragalus Membranaceus	63.1603	0.586067	5HT6R_HUMAN	HTR6
2302	fexofenadine	Astragalus Membranaceus	63.1603	0.586067	SC6A4_HUMAN	SLC6A4
2302	fexofenadine	Astragalus Membranaceus	63.1603	0.586067	SGMR1_HUMAN	SIGMAR1
2302	fexofenadine	Astragalus Membranaceus	63.1603	0.586067	NK1R_HUMAN	TACR1
2302	fexofenadine	Astragalus Membranaceus	63.1603	0.586067	NK2R_HUMAN	TACR2
2302	fexofenadine	Astragalus Membranaceus	63.1603	0.586067	THAS_HUMAN	TBXAS1
2302	fexofenadine	Astragalus Membranaceus	63.1603	0.586067	VGFR1_HUMAN	FLT1
2302	fexofenadine	Astragalus Membranaceus	63.1603	0.586067	VIPR1_HUMAN	VIPR1
2302	fexofenadine	Astragalus Membranaceus	63.1603	0.586067	V1AR_HUMAN	AVPR1A
2302	fexofenadine	Astragalus Membranaceus	63.1603	0.586067	SO1B1_HUMAN	SLCO1B1
2302	fexofenadine	Astragalus Membranaceus	63.1603	0.586067	ARSA_HUMAN	ARSA
2302	fexofenadine	Astragalus Membranaceus	63.1603	0.586067	CP2J2_HUMAN	CYP2J2
2340	terfenadine	Astragalus Membranaceus	100	0.55858	HRH1_HUMAN	HRH1
2340	terfenadine	Astragalus Membranaceus	100	0.55858	KCNH2_HUMAN	KCNH2
2340	terfenadine	Astragalus Membranaceus	100	0.55858	ACM1_HUMAN	CHRM1
2340	terfenadine	Astragalus Membranaceus	100	0.55858	CP3A4_HUMAN	CYP3A4
2340	terfenadine	Astragalus Membranaceus	100	0.55858	MDR1_HUMAN	ABCB1
2340	terfenadine	Astragalus Membranaceus	100	0.55858	CP2J2_HUMAN	CYP2J2
2340	terfenadine	Astragalus Membranaceus	100	0.55858	ASM_HUMAN	SMPD1
2340	terfenadine	Astragalus Membranaceus	100	0.55858	MRP2_HUMAN	ABCC2
2340	terfenadine	Astragalus Membranaceus	100	0.55858	S22A1_HUMAN	SLC22A1
2340	terfenadine	Astragalus Membranaceus	100	0.55858	LMNA_HUMAN	LMNA
2340	terfenadine	Astragalus Membranaceus	100	0.55858	HD_HUMAN	HTT
2340	terfenadine	Astragalus Membranaceus	100	0.55858	RAB9A_HUMAN	RAB9A
2340	terfenadine	Astragalus Membranaceus	100	0.55858	MTOR_HUMAN	MTOR
2340	terfenadine	Astragalus Membranaceus	100	0.55858	TAU_HUMAN	MAPT
2340	terfenadine	Astragalus Membranaceus	100	0.55858	AL1A1_HUMAN	ALDH1A1
2340	terfenadine	Astragalus Membranaceus	100	0.55858	PMP22_HUMAN	PMP22
2340	terfenadine	Astragalus Membranaceus	100	0.55858	NPC1_HUMAN	NPC1
2340	terfenadine	Astragalus Membranaceus	100	0.55858	BLM_HUMAN	BLM
2340	terfenadine	Astragalus Membranaceus	100	0.55858	TPO_HUMAN	THPO
2340	terfenadine	Astragalus Membranaceus	100	0.55858	NPSR1_HUMAN	NPSR1
2340	terfenadine	Astragalus Membranaceus	100	0.55858	LYAG_HUMAN	GAA
2340	terfenadine	Astragalus Membranaceus	100	0.55858	GEMI_HUMAN	GMNN
2340	terfenadine	Astragalus Membranaceus	100	0.55858	ATAD5_HUMAN	ATAD5
2340	terfenadine	Astragalus Membranaceus	100	0.55858	GLCM_HUMAN	GBA
2340	terfenadine	Astragalus Membranaceus	100	0.55858	UBE2N_HUMAN	UBE2N
2340	terfenadine	Astragalus Membranaceus	100	0.55858	DRD1_HUMAN	DRD1
2340	terfenadine	Astragalus Membranaceus	100	0.55858	XBP1_HUMAN	XBP1
2340	terfenadine	Astragalus Membranaceus	100	0.55858	MPP8_HUMAN	MPHOSPH8
2340	terfenadine	Astragalus Membranaceus	100	0.55858	EHMT2_HUMAN	EHMT2
2340	terfenadine	Astragalus Membranaceus	100	0.55858	CBX1_HUMAN	CBX1
2340	terfenadine	Astragalus Membranaceus	100	0.55858	ATX2_HUMAN	ATXN2
2340	terfenadine	Astragalus Membranaceus	100	0.55858	POLI_HUMAN	POLI
2340	terfenadine	Astragalus Membranaceus	100	0.55858	BIP_HUMAN	HSPA5
2340	terfenadine	Astragalus Membranaceus	100	0.55858	POLH_HUMAN	POLH
2340	terfenadine	Astragalus Membranaceus	100	0.55858	POLK_HUMAN	POLK
2340	terfenadine	Astragalus Membranaceus	100	0.55858	UBP1_HUMAN	USP1
2340	terfenadine	Astragalus Membranaceus	100	0.55858	UD14_HUMAN	UGT1A4
2340	terfenadine	Astragalus Membranaceus	100	0.55858	ACES_HUMAN	ACHE
2340	terfenadine	Astragalus Membranaceus	100	0.55858	AA1R_HUMAN	ADORA1
2340	terfenadine	Astragalus Membranaceus	100	0.55858	AA2AR_HUMAN	ADORA2A
2340	terfenadine	Astragalus Membranaceus	100	0.55858	AA3R_HUMAN	ADORA3
2340	terfenadine	Astragalus Membranaceus	100	0.55858	ADA1D_HUMAN	ADRA1D
2340	terfenadine	Astragalus Membranaceus	100	0.55858	ADA2A_HUMAN	ADRA2A
2340	terfenadine	Astragalus Membranaceus	100	0.55858	ADA2B_HUMAN	ADRA2B
2340	terfenadine	Astragalus Membranaceus	100	0.55858	ADA2C_HUMAN	ADRA2C
2340	terfenadine	Astragalus Membranaceus	100	0.55858	ADRB1_HUMAN	ADRB1
2340	terfenadine	Astragalus Membranaceus	100	0.55858	ADRB2_HUMAN	ADRB2
2340	terfenadine	Astragalus Membranaceus	100	0.55858	ADRB3_HUMAN	ADRB3
2340	terfenadine	Astragalus Membranaceus	100	0.55858	SC6A2_HUMAN	SLC6A2
2340	terfenadine	Astragalus Membranaceus	100	0.55858	AGTR2_HUMAN	AGTR2
2340	terfenadine	Astragalus Membranaceus	100	0.55858	BKRB2_HUMAN	BDKRB2
2340	terfenadine	Astragalus Membranaceus	100	0.55858	CALCR_HUMAN	CALCR
2340	terfenadine	Astragalus Membranaceus	100	0.55858	CNR1_HUMAN	CNR1
2340	terfenadine	Astragalus Membranaceus	100	0.55858	CAH2_HUMAN	CA2
2340	terfenadine	Astragalus Membranaceus	100	0.55858	CCR2_HUMAN	CCR2
2340	terfenadine	Astragalus Membranaceus	100	0.55858	CCR4_HUMAN	CCR4
2340	terfenadine	Astragalus Membranaceus	100	0.55858	CCR5_HUMAN	CCR5
2340	terfenadine	Astragalus Membranaceus	100	0.55858	CXCR1_HUMAN	CXCR1
2340	terfenadine	Astragalus Membranaceus	100	0.55858	CXCR2_HUMAN	CXCR2
2340	terfenadine	Astragalus Membranaceus	100	0.55858	CCKAR_HUMAN	CCKAR
2340	terfenadine	Astragalus Membranaceus	100	0.55858	PGH1_HUMAN	PTGS1
2340	terfenadine	Astragalus Membranaceus	100	0.55858	PGH2_HUMAN	PTGS2
2340	terfenadine	Astragalus Membranaceus	100	0.55858	CP1A2_HUMAN	CYP1A2
2340	terfenadine	Astragalus Membranaceus	100	0.55858	CP2A6_HUMAN	CYP2A6
2340	terfenadine	Astragalus Membranaceus	100	0.55858	CP2CJ_HUMAN	CYP2C19
2340	terfenadine	Astragalus Membranaceus	100	0.55858	CP2C9_HUMAN	CYP2C9
2340	terfenadine	Astragalus Membranaceus	100	0.55858	CP2D6_HUMAN	CYP2D6
2340	terfenadine	Astragalus Membranaceus	100	0.55858	CP2E1_HUMAN	CYP2E1
2340	terfenadine	Astragalus Membranaceus	100	0.55858	DRD2_HUMAN	DRD2
2340	terfenadine	Astragalus Membranaceus	100	0.55858	DRD3_HUMAN	DRD3
2340	terfenadine	Astragalus Membranaceus	100	0.55858	DRD4_HUMAN	DRD4
2340	terfenadine	Astragalus Membranaceus	100	0.55858	SC6A3_HUMAN	SLC6A3
2340	terfenadine	Astragalus Membranaceus	100	0.55858	EDNRA_HUMAN	EDNRA
2340	terfenadine	Astragalus Membranaceus	100	0.55858	ESR1_HUMAN	ESR1
2340	terfenadine	Astragalus Membranaceus	100	0.55858	ESR2_HUMAN	ESR2
2340	terfenadine	Astragalus Membranaceus	100	0.55858	GCR_HUMAN	NR3C1
2340	terfenadine	Astragalus Membranaceus	100	0.55858	HRH2_HUMAN	HRH2
2340	terfenadine	Astragalus Membranaceus	100	0.55858	HMDH_HUMAN	HMGCR
2340	terfenadine	Astragalus Membranaceus	100	0.55858	CLTR1_HUMAN	CYSLTR1
2340	terfenadine	Astragalus Membranaceus	100	0.55858	MC3R_HUMAN	MC3R
2340	terfenadine	Astragalus Membranaceus	100	0.55858	MC4R_HUMAN	MC4R
2340	terfenadine	Astragalus Membranaceus	100	0.55858	MC5R_HUMAN	MC5R
2340	terfenadine	Astragalus Membranaceus	100	0.55858	AOFA_HUMAN	MAOA
2340	terfenadine	Astragalus Membranaceus	100	0.55858	ACM2_HUMAN	CHRM2
2340	terfenadine	Astragalus Membranaceus	100	0.55858	ACM3_HUMAN	CHRM3
2340	terfenadine	Astragalus Membranaceus	100	0.55858	ACM4_HUMAN	CHRM4
2340	terfenadine	Astragalus Membranaceus	100	0.55858	ACM5_HUMAN	CHRM5
2340	terfenadine	Astragalus Membranaceus	100	0.55858	NPY1R_HUMAN	NPY1R
2340	terfenadine	Astragalus Membranaceus	100	0.55858	NPY2R_HUMAN	NPY2R
2340	terfenadine	Astragalus Membranaceus	100	0.55858	OPRD_HUMAN	OPRD1
2340	terfenadine	Astragalus Membranaceus	100	0.55858	OPRK_HUMAN	OPRK1
2340	terfenadine	Astragalus Membranaceus	100	0.55858	OPRM_HUMAN	OPRM1
2340	terfenadine	Astragalus Membranaceus	100	0.55858	PDE5A_HUMAN	PDE5A
2340	terfenadine	Astragalus Membranaceus	100	0.55858	PTAFR_HUMAN	PTAFR
2340	terfenadine	Astragalus Membranaceus	100	0.55858	CASP1_HUMAN	CASP1
2340	terfenadine	Astragalus Membranaceus	100	0.55858	CATG_HUMAN	CTSG
2340	terfenadine	Astragalus Membranaceus	100	0.55858	ELNE_HUMAN	ELANE
2340	terfenadine	Astragalus Membranaceus	100	0.55858	MMP1_HUMAN	MMP1
2340	terfenadine	Astragalus Membranaceus	100	0.55858	MMP9_HUMAN	MMP9
2340	terfenadine	Astragalus Membranaceus	100	0.55858	KPCA_HUMAN	PRKCA
2340	terfenadine	Astragalus Membranaceus	100	0.55858	MK03_HUMAN	MAPK3
2340	terfenadine	Astragalus Membranaceus	100	0.55858	MK01_HUMAN	MAPK1
2340	terfenadine	Astragalus Membranaceus	100	0.55858	MK14_HUMAN	MAPK14
2340	terfenadine	Astragalus Membranaceus	100	0.55858	PP2BA_HUMAN	PPP3CA
2340	terfenadine	Astragalus Membranaceus	100	0.55858	EGFR_HUMAN	EGFR
2340	terfenadine	Astragalus Membranaceus	100	0.55858	FYN_HUMAN	FYN
2340	terfenadine	Astragalus Membranaceus	100	0.55858	ERBB2_HUMAN	ERBB2
2340	terfenadine	Astragalus Membranaceus	100	0.55858	LCK_HUMAN	LCK
2340	terfenadine	Astragalus Membranaceus	100	0.55858	PTPRC_HUMAN	PTPRC
2340	terfenadine	Astragalus Membranaceus	100	0.55858	5HT2A_HUMAN	HTR2A
2340	terfenadine	Astragalus Membranaceus	100	0.55858	5HT2B_HUMAN	HTR2B
2340	terfenadine	Astragalus Membranaceus	100	0.55858	5HT2C_HUMAN	HTR2C
2340	terfenadine	Astragalus Membranaceus	100	0.55858	5HT6R_HUMAN	HTR6
2340	terfenadine	Astragalus Membranaceus	100	0.55858	SC6A4_HUMAN	SLC6A4
2340	terfenadine	Astragalus Membranaceus	100	0.55858	SGMR1_HUMAN	SIGMAR1
2340	terfenadine	Astragalus Membranaceus	100	0.55858	NK1R_HUMAN	TACR1
2340	terfenadine	Astragalus Membranaceus	100	0.55858	NK2R_HUMAN	TACR2
2340	terfenadine	Astragalus Membranaceus	100	0.55858	THAS_HUMAN	TBXAS1
2340	terfenadine	Astragalus Membranaceus	100	0.55858	VGFR1_HUMAN	FLT1
2340	terfenadine	Astragalus Membranaceus	100	0.55858	VIPR1_HUMAN	VIPR1
2340	terfenadine	Astragalus Membranaceus	100	0.55858	V1AR_HUMAN	AVPR1A
2340	terfenadine	Astragalus Membranaceus	100	0.55858	SO2B1_HUMAN	SLCO2B1
2340	terfenadine	Astragalus Membranaceus	100	0.55858	SO1B3_HUMAN	SLCO1B3
2340	terfenadine	Astragalus Membranaceus	100	0.55858	SO1B1_HUMAN	SLCO1B1
2340	terfenadine	Astragalus Membranaceus	100	0.55858	TYDP1_HUMAN	TDP1
2340	terfenadine	Astragalus Membranaceus	100	0.55858	ARSA_HUMAN	ARSA
2340	terfenadine	Astragalus Membranaceus	100	0.55858	SCN5A_HUMAN	SCN5A
2340	terfenadine	Astragalus Membranaceus	100	0.55858	CAC1C_HUMAN	CACNA1C
2340	terfenadine	Astragalus Membranaceus	100	0.55858	ABCBB_HUMAN	ABCB11
2340	terfenadine	Astragalus Membranaceus	100	0.55858	MRP3_HUMAN	ABCC3
2340	terfenadine	Astragalus Membranaceus	100	0.55858	MRP4_HUMAN	ABCC4
3624	Isoimperatorin	Salvia miltiorrhiza Bunge	100	0.226574	ACES_HUMAN	ACHE
3624	Isoimperatorin	Salvia miltiorrhiza Bunge	100	0.226574	BACE1_HUMAN	BACE1
3624	Isoimperatorin	Salvia miltiorrhiza Bunge	100	0.226574	LMNA_HUMAN	LMNA
3624	Isoimperatorin	Salvia miltiorrhiza Bunge	100	0.226574	AL1A1_HUMAN	ALDH1A1
3624	Isoimperatorin	Salvia miltiorrhiza Bunge	100	0.226574	EHMT2_HUMAN	EHMT2
3624	Isoimperatorin	Salvia miltiorrhiza Bunge	100	0.226574	BAZ2B_HUMAN	BAZ2B
3624	Isoimperatorin	Salvia miltiorrhiza Bunge	100	0.226574	POLI_HUMAN	POLI
3624	Isoimperatorin	Salvia miltiorrhiza Bunge	100	0.226574	TADBP_HUMAN	TARDBP
3624	Isoimperatorin	Salvia miltiorrhiza Bunge	100	0.226574	PTH1R_HUMAN	PTH1R
3624	Isoimperatorin	Salvia miltiorrhiza Bunge	100	0.226574	APEX1_HUMAN	APEX1
3624	Isoimperatorin	Salvia miltiorrhiza Bunge	100	0.226574	CP1B1_HUMAN	CYP1B1
3624	Isoimperatorin	Salvia miltiorrhiza Bunge	100	0.226574	P53_HUMAN	TP53
3624	Isoimperatorin	Salvia miltiorrhiza Bunge	100	0.226574	HIF1A_HUMAN	HIF1A
3624	Isoimperatorin	Salvia miltiorrhiza Bunge	100	0.226574	CAH9_HUMAN	CA9
3624	Isoimperatorin	Salvia miltiorrhiza Bunge	100	0.226574	MK01_HUMAN	MAPK1
3624	Isoimperatorin	Salvia miltiorrhiza Bunge	100	0.226574	TSHR_HUMAN	TSHR
3624	Isoimperatorin	Salvia miltiorrhiza Bunge	100	0.226574	PGH1_HUMAN	PTGS1
4523	Danshenxinkun B	Salvia miltiorrhiza Bunge	95.3541	0.289916	I23O1_HUMAN	IDO1
4523	Danshenxinkun B	Salvia miltiorrhiza Bunge	95.3541	0.289916	TSHR_HUMAN	TSHR
4523	Danshenxinkun B	Salvia miltiorrhiza Bunge	95.3541	0.289916	PTN6_HUMAN	PTPN6
4523	Danshenxinkun B	Salvia miltiorrhiza Bunge	95.3541	0.289916	MK01_HUMAN	MAPK1
4523	Danshenxinkun B	Salvia miltiorrhiza Bunge	95.3541	0.289916	P53_HUMAN	TP53
4524	Miltionone I	Salvia miltiorrhiza Bunge	86.3877	0.416493	TSHR_HUMAN	TSHR
4524	Miltionone I	Salvia miltiorrhiza Bunge	86.3877	0.416493	CNR2_HUMAN	CNR2
4524	Miltionone I	Salvia miltiorrhiza Bunge	86.3877	0.416493	PGH1_HUMAN	PTGS1
4524	Miltionone I	Salvia miltiorrhiza Bunge	86.3877	0.416493	I23O1_HUMAN	IDO1
4524	Miltionone I	Salvia miltiorrhiza Bunge	86.3877	0.416493	P53_HUMAN	TP53
4524	Miltionone I	Salvia miltiorrhiza Bunge	86.3877	0.416493	MK01_HUMAN	MAPK1
4530	miltionone Ⅰ	Salvia miltiorrhiza Bunge	86.8387	0.414023	P53_HUMAN	TP53
4530	miltionone Ⅰ	Salvia miltiorrhiza Bunge	86.8387	0.414023	PGH1_HUMAN	PTGS1
4530	miltionone Ⅰ	Salvia miltiorrhiza Bunge	86.8387	0.414023	PTN6_HUMAN	PTPN6
4530	miltionone Ⅰ	Salvia miltiorrhiza Bunge	86.8387	0.414023	TSHR_HUMAN	TSHR
4530	miltionone Ⅰ	Salvia miltiorrhiza Bunge	86.8387	0.414023	I23O1_HUMAN	IDO1
4530	miltionone Ⅰ	Salvia miltiorrhiza Bunge	86.8387	0.414023	MK01_HUMAN	MAPK1
4530	miltionone Ⅰ	Salvia miltiorrhiza Bunge	86.8387	0.414023	CNR2_HUMAN	CNR2
4531	dan-shexinkum b	Salvia miltiorrhiza Bunge	95.4888	0.289911	I23O1_HUMAN	IDO1
4531	dan-shexinkum b	Salvia miltiorrhiza Bunge	95.4888	0.289911	PTN6_HUMAN	PTPN6
4531	dan-shexinkum b	Salvia miltiorrhiza Bunge	95.4888	0.289911	PGH1_HUMAN	PTGS1
4531	dan-shexinkum b	Salvia miltiorrhiza Bunge	95.4888	0.289911	TSHR_HUMAN	TSHR
4531	dan-shexinkum b	Salvia miltiorrhiza Bunge	95.4888	0.289911	P53_HUMAN	TP53
4531	dan-shexinkum b	Salvia miltiorrhiza Bunge	95.4888	0.289911	MK01_HUMAN	MAPK1
4549	Salvilenone	Salvia miltiorrhiza Bunge	100	0.393779	PGH1_HUMAN	PTGS1
4549	Salvilenone	Salvia miltiorrhiza Bunge	100	0.393779	CNR2_HUMAN	CNR2
4549	Salvilenone	Salvia miltiorrhiza Bunge	100	0.393779	CAH9_HUMAN	CA9
4549	Salvilenone	Salvia miltiorrhiza Bunge	100	0.393779	TSHR_HUMAN	TSHR
4549	Salvilenone	Salvia miltiorrhiza Bunge	100	0.393779	I23O1_HUMAN	IDO1
4549	Salvilenone	Salvia miltiorrhiza Bunge	100	0.393779	PTN6_HUMAN	PTPN6
4549	Salvilenone	Salvia miltiorrhiza Bunge	100	0.393779	P53_HUMAN	TP53
4549	Salvilenone	Salvia miltiorrhiza Bunge	100	0.393779	MK01_HUMAN	MAPK1
4647	Saprothoquinone	Salvia miltiorrhiza Bunge	100	0.401235	I23O1_HUMAN	IDO1
4647	Saprothoquinone	Salvia miltiorrhiza Bunge	100	0.401235	MK01_HUMAN	MAPK1
4647	Saprothoquinone	Salvia miltiorrhiza Bunge	100	0.401235	TSHR_HUMAN	TSHR
4647	Saprothoquinone	Salvia miltiorrhiza Bunge	100	0.401235	P53_HUMAN	TP53
4647	Saprothoquinone	Salvia miltiorrhiza Bunge	100	0.401235	PGH1_HUMAN	PTGS1
4647	Saprothoquinone	Salvia miltiorrhiza Bunge	100	0.401235	CNR2_HUMAN	CNR2
4647	Saprothoquinone	Salvia miltiorrhiza Bunge	100	0.401235	CTNB1_HUMAN	CTNNB1
4647	Saprothoquinone	Salvia miltiorrhiza Bunge	100	0.401235	PTN6_HUMAN	PTPN6
4647	Saprothoquinone	Salvia miltiorrhiza Bunge	100	0.401235	PGH2_HUMAN	PTGS2
4649	Aethiopinone	Salvia miltiorrhiza Bunge	100	0.436095	MK01_HUMAN	MAPK1
4649	Aethiopinone	Salvia miltiorrhiza Bunge	100	0.436095	P53_HUMAN	TP53
4649	Aethiopinone	Salvia miltiorrhiza Bunge	100	0.436095	PTN6_HUMAN	PTPN6
4649	Aethiopinone	Salvia miltiorrhiza Bunge	100	0.436095	CTNB1_HUMAN	CTNNB1
4649	Aethiopinone	Salvia miltiorrhiza Bunge	100	0.436095	PGH1_HUMAN	PTGS1
4649	Aethiopinone	Salvia miltiorrhiza Bunge	100	0.436095	CNR2_HUMAN	CNR2
4649	Aethiopinone	Salvia miltiorrhiza Bunge	100	0.436095	TSHR_HUMAN	TSHR
4649	Aethiopinone	Salvia miltiorrhiza Bunge	100	0.436095	I23O1_HUMAN	IDO1
4652	4-methylenemiltirone	Salvia miltiorrhiza Bunge	100	0.296442	CNR2_HUMAN	CNR2
4652	4-methylenemiltirone	Salvia miltiorrhiza Bunge	100	0.296442	TSHR_HUMAN	TSHR
4652	4-methylenemiltirone	Salvia miltiorrhiza Bunge	100	0.296442	I23O1_HUMAN	IDO1
4652	4-methylenemiltirone	Salvia miltiorrhiza Bunge	100	0.296442	PTN6_HUMAN	PTPN6
4652	4-methylenemiltirone	Salvia miltiorrhiza Bunge	100	0.296442	P53_HUMAN	TP53
4652	4-methylenemiltirone	Salvia miltiorrhiza Bunge	100	0.296442	CTNB1_HUMAN	CTNNB1
4652	4-methylenemiltirone	Salvia miltiorrhiza Bunge	100	0.296442	MK01_HUMAN	MAPK1
4652	4-methylenemiltirone	Salvia miltiorrhiza Bunge	100	0.296442	PGH1_HUMAN	PTGS1
4654	2-isopropyl-8-methylphenanthrene-3,4-dione	Salvia miltiorrhiza Bunge	100	0.273243	I23O1_HUMAN	IDO1
4654	2-isopropyl-8-methylphenanthrene-3,4-dione	Salvia miltiorrhiza Bunge	100	0.273243	PTN6_HUMAN	PTPN6
4654	2-isopropyl-8-methylphenanthrene-3,4-dione	Salvia miltiorrhiza Bunge	100	0.273243	TSHR_HUMAN	TSHR
4654	2-isopropyl-8-methylphenanthrene-3,4-dione	Salvia miltiorrhiza Bunge	100	0.273243	MK01_HUMAN	MAPK1
4654	2-isopropyl-8-methylphenanthrene-3,4-dione	Salvia miltiorrhiza Bunge	100	0.273243	P53_HUMAN	TP53
4655	Dehydromiltirone	Salvia miltiorrhiza Bunge	100	0.362927	I23O1_HUMAN	IDO1
4655	Dehydromiltirone	Salvia miltiorrhiza Bunge	100	0.362927	P53_HUMAN	TP53
4655	Dehydromiltirone	Salvia miltiorrhiza Bunge	100	0.362927	TSHR_HUMAN	TSHR
4655	Dehydromiltirone	Salvia miltiorrhiza Bunge	100	0.362927	MK01_HUMAN	MAPK1
4655	Dehydromiltirone	Salvia miltiorrhiza Bunge	100	0.362927	PGH1_HUMAN	PTGS1
4655	Dehydromiltirone	Salvia miltiorrhiza Bunge	100	0.362927	PTN6_HUMAN	PTPN6
4655	Dehydromiltirone	Salvia miltiorrhiza Bunge	100	0.362927	CNR2_HUMAN	CNR2
4656	Miltirone	Salvia miltiorrhiza Bunge	100	0.387132	MPIP1_HUMAN	CDC25A
4656	Miltirone	Salvia miltiorrhiza Bunge	100	0.387132	MPIP2_HUMAN	CDC25B
4656	Miltirone	Salvia miltiorrhiza Bunge	100	0.387132	PTN1_HUMAN	PTPN1
4656	Miltirone	Salvia miltiorrhiza Bunge	100	0.387132	EST2_HUMAN	CES2
4656	Miltirone	Salvia miltiorrhiza Bunge	100	0.387132	ACES_HUMAN	ACHE
4656	Miltirone	Salvia miltiorrhiza Bunge	100	0.387132	EST1_HUMAN	CES1
4656	Miltirone	Salvia miltiorrhiza Bunge	100	0.387132	MDR1_HUMAN	ABCB1
4656	Miltirone	Salvia miltiorrhiza Bunge	100	0.387132	CHLE_HUMAN	BCHE
4656	Miltirone	Salvia miltiorrhiza Bunge	100	0.387132	MK01_HUMAN	MAPK1
4656	Miltirone	Salvia miltiorrhiza Bunge	100	0.387132	CNR2_HUMAN	CNR2
4656	Miltirone	Salvia miltiorrhiza Bunge	100	0.387132	PTN6_HUMAN	PTPN6
4656	Miltirone	Salvia miltiorrhiza Bunge	100	0.387132	TSHR_HUMAN	TSHR
4656	Miltirone	Salvia miltiorrhiza Bunge	100	0.387132	P53_HUMAN	TP53
4656	Miltirone	Salvia miltiorrhiza Bunge	100	0.387132	TERT_HUMAN	TERT
4656	Miltirone	Salvia miltiorrhiza Bunge	100	0.387132	I23O1_HUMAN	IDO1
4656	Miltirone	Salvia miltiorrhiza Bunge	100	0.387132	PGH1_HUMAN	PTGS1
4656	Miltirone	Salvia miltiorrhiza Bunge	100	0.387132	STAT3_HUMAN	STAT3
5019	FITONE	Dalbergia Odorifera	100	0.718444	PGH1_HUMAN	PTGS1
5019	FITONE	Dalbergia Odorifera	100	0.718444	TSHR_HUMAN	TSHR
5019	FITONE	Dalbergia Odorifera	100	0.718444	P53_HUMAN	TP53
5019	FITONE	Dalbergia Odorifera	100	0.718444	CNR2_HUMAN	CNR2
5019	FITONE	Dalbergia Odorifera	100	0.718444	TNFA_HUMAN	TNF
5019	FITONE	Dalbergia Odorifera	100	0.718444	MK01_HUMAN	MAPK1
5024	2,5,7,8-TETRAMETHYL-2--6-CHROMANOL	Salvia miltiorrhiza Bunge	100	0.432075	TAU_HUMAN	MAPT
5024	2,5,7,8-TETRAMETHYL-2--6-CHROMANOL	Salvia miltiorrhiza Bunge	100	0.432075	POLK_HUMAN	POLK
5024	2,5,7,8-TETRAMETHYL-2--6-CHROMANOL	Salvia miltiorrhiza Bunge	100	0.432075	UBP1_HUMAN	USP1
5024	2,5,7,8-TETRAMETHYL-2--6-CHROMANOL	Salvia miltiorrhiza Bunge	100	0.432075	PSN1_HUMAN	PSEN1
5024	2,5,7,8-TETRAMETHYL-2--6-CHROMANOL	Salvia miltiorrhiza Bunge	100	0.432075	SO1B1_HUMAN	SLCO1B1
5024	2,5,7,8-TETRAMETHYL-2--6-CHROMANOL	Salvia miltiorrhiza Bunge	100	0.432075	SO1B3_HUMAN	SLCO1B3
5816	-8,11,13-Abietatrien-12-ol	Salvia miltiorrhiza Bunge	100	0.468004	HIF1A_HUMAN	HIF1A
5816	-8,11,13-Abietatrien-12-ol	Salvia miltiorrhiza Bunge	100	0.468004	CNR2_HUMAN	CNR2
5816	-8,11,13-Abietatrien-12-ol	Salvia miltiorrhiza Bunge	100	0.468004	PGH1_HUMAN	PTGS1
5816	-8,11,13-Abietatrien-12-ol	Salvia miltiorrhiza Bunge	100	0.468004	P53_HUMAN	TP53
5816	-8,11,13-Abietatrien-12-ol	Salvia miltiorrhiza Bunge	100	0.468004	MK01_HUMAN	MAPK1
5816	-8,11,13-Abietatrien-12-ol	Salvia miltiorrhiza Bunge	100	0.468004	TSHR_HUMAN	TSHR
5841	5,6-dihydroxy-7-isopropyl-1,1-dimethyl-2,3-dihydrophenanthren-4-one	Salvia miltiorrhiza Bunge	100	0.415742	P53_HUMAN	TP53
5841	5,6-dihydroxy-7-isopropyl-1,1-dimethyl-2,3-dihydrophenanthren-4-one	Salvia miltiorrhiza Bunge	100	0.415742	PGH1_HUMAN	PTGS1
5841	5,6-dihydroxy-7-isopropyl-1,1-dimethyl-2,3-dihydrophenanthren-4-one	Salvia miltiorrhiza Bunge	100	0.415742	MK01_HUMAN	MAPK1
5841	5,6-dihydroxy-7-isopropyl-1,1-dimethyl-2,3-dihydrophenanthren-4-one	Salvia miltiorrhiza Bunge	100	0.415742	PTN6_HUMAN	PTPN6
5841	5,6-dihydroxy-7-isopropyl-1,1-dimethyl-2,3-dihydrophenanthren-4-one	Salvia miltiorrhiza Bunge	100	0.415742	I23O1_HUMAN	IDO1
5841	5,6-dihydroxy-7-isopropyl-1,1-dimethyl-2,3-dihydrophenanthren-4-one	Salvia miltiorrhiza Bunge	100	0.415742	TSHR_HUMAN	TSHR
6256	Danshenxinkun A	Salvia miltiorrhiza Bunge	82.7284	0.329434	PTN6_HUMAN	PTPN6
6256	Danshenxinkun A	Salvia miltiorrhiza Bunge	82.7284	0.329434	P53_HUMAN	TP53
6256	Danshenxinkun A	Salvia miltiorrhiza Bunge	82.7284	0.329434	I23O1_HUMAN	IDO1
6256	Danshenxinkun A	Salvia miltiorrhiza Bunge	82.7284	0.329434	TSHR_HUMAN	TSHR
6256	Danshenxinkun A	Salvia miltiorrhiza Bunge	82.7284	0.329434	MK01_HUMAN	MAPK1
6257	neocryptotanshinone	Salvia miltiorrhiza Bunge	84.2202	0.456055	TSHR_HUMAN	TSHR
6257	neocryptotanshinone	Salvia miltiorrhiza Bunge	84.2202	0.456055	CNR2_HUMAN	CNR2
6257	neocryptotanshinone	Salvia miltiorrhiza Bunge	84.2202	0.456055	P53_HUMAN	TP53
6257	neocryptotanshinone	Salvia miltiorrhiza Bunge	84.2202	0.456055	PGH1_HUMAN	PTGS1
6257	neocryptotanshinone	Salvia miltiorrhiza Bunge	84.2202	0.456055	PTN6_HUMAN	PTPN6
6257	neocryptotanshinone	Salvia miltiorrhiza Bunge	84.2202	0.456055	I23O1_HUMAN	IDO1
6257	neocryptotanshinone	Salvia miltiorrhiza Bunge	84.2202	0.456055	MK01_HUMAN	MAPK1
6855	Przewaquinone A	Salvia Miltiorrhiza Bunge	87.7803	0.4524	P53_HUMAN	TP53
6855	Przewaquinone A	Salvia Miltiorrhiza Bunge	87.7803	0.4524	I23O1_HUMAN	IDO1
6855	Przewaquinone A	Salvia Miltiorrhiza Bunge	87.7803	0.4524	MK01_HUMAN	MAPK1
6855	Przewaquinone A	Salvia Miltiorrhiza Bunge	87.7803	0.4524	PGH1_HUMAN	PTGS1
6855	Przewaquinone A	Salvia Miltiorrhiza Bunge	87.7803	0.4524	TSHR_HUMAN	TSHR
6855	Przewaquinone A	Salvia Miltiorrhiza Bunge	87.7803	0.4524	HIF1A_HUMAN	HIF1A
6855	Przewaquinone A	Salvia Miltiorrhiza Bunge	87.7803	0.4524	PTN6_HUMAN	PTPN6
8261	neocryptotanshinone ii	Salvia miltiorrhiza Bunge	90.7624	0.245662	PTN6_HUMAN	PTPN6
8261	neocryptotanshinone ii	Salvia miltiorrhiza Bunge	90.7624	0.245662	TSHR_HUMAN	TSHR
8261	neocryptotanshinone ii	Salvia miltiorrhiza Bunge	90.7624	0.245662	PGH1_HUMAN	PTGS1
8261	neocryptotanshinone ii	Salvia miltiorrhiza Bunge	90.7624	0.245662	P53_HUMAN	TP53
8261	neocryptotanshinone ii	Salvia miltiorrhiza Bunge	90.7624	0.245662	CNR2_HUMAN	CNR2
8261	neocryptotanshinone ii	Salvia miltiorrhiza Bunge	90.7624	0.245662	I23O1_HUMAN	IDO1
8261	neocryptotanshinone ii	Salvia miltiorrhiza Bunge	90.7624	0.245662	MK01_HUMAN	MAPK1
8390	Samaderin A	Salvia miltiorrhiza Bunge	77.2659	0.417814	MK01_HUMAN	MAPK1
8390	Samaderin A	Salvia miltiorrhiza Bunge	77.2659	0.417814	PTN2_HUMAN	PTPN2
8390	Samaderin A	Salvia miltiorrhiza Bunge	77.2659	0.417814	CAH9_HUMAN	CA9
8390	Samaderin A	Salvia miltiorrhiza Bunge	77.2659	0.417814	HS90A_HUMAN	HSP90AA1
8390	Samaderin A	Salvia miltiorrhiza Bunge	77.2659	0.417814	TSHR_HUMAN	TSHR
8390	Samaderin A	Salvia miltiorrhiza Bunge	77.2659	0.417814	P53_HUMAN	TP53
8390	Samaderin A	Salvia miltiorrhiza Bunge	77.2659	0.417814	HIF1A_HUMAN	HIF1A
8390	Samaderin A	Salvia miltiorrhiza Bunge	77.2659	0.417814	TNFA_HUMAN	TNF
8390	Samaderin A	Salvia miltiorrhiza Bunge	77.2659	0.417814	NR1H2_HUMAN	NR1H2
8881	Neotigogenin	Salvia miltiorrhiza Bunge	100	0.769348	TNFA_HUMAN	TNF
8881	Neotigogenin	Salvia miltiorrhiza Bunge	100	0.769348	PTN2_HUMAN	PTPN2
8881	Neotigogenin	Salvia miltiorrhiza Bunge	100	0.769348	TSHR_HUMAN	TSHR
8881	Neotigogenin	Salvia miltiorrhiza Bunge	100	0.769348	IL2_HUMAN	IL2
8881	Neotigogenin	Salvia miltiorrhiza Bunge	100	0.769348	HS90A_HUMAN	HSP90AA1
8881	Neotigogenin	Salvia miltiorrhiza Bunge	100	0.769348	NR1H2_HUMAN	NR1H2
8881	Neotigogenin	Salvia miltiorrhiza Bunge	100	0.769348	KITH_HUMAN	TK1
8881	Neotigogenin	Salvia miltiorrhiza Bunge	100	0.769348	HIF1A_HUMAN	HIF1A
8881	Neotigogenin	Salvia miltiorrhiza Bunge	100	0.769348	NR1H3_HUMAN	NR1H3
8881	Neotigogenin	Salvia miltiorrhiza Bunge	100	0.769348	MK01_HUMAN	MAPK1
8881	Neotigogenin	Salvia miltiorrhiza Bunge	100	0.769348	P53_HUMAN	TP53
9481	Danshenxinkun D	Salvia miltiorrhiza Bunge	94.9257	0.594204	PTN6_HUMAN	PTPN6
9481	Danshenxinkun D	Salvia miltiorrhiza Bunge	94.9257	0.594204	MK01_HUMAN	MAPK1
9481	Danshenxinkun D	Salvia miltiorrhiza Bunge	94.9257	0.594204	P53_HUMAN	TP53
9481	Danshenxinkun D	Salvia miltiorrhiza Bunge	94.9257	0.594204	HIF1A_HUMAN	HIF1A
9481	Danshenxinkun D	Salvia miltiorrhiza Bunge	94.9257	0.594204	TSHR_HUMAN	TSHR
9481	Danshenxinkun D	Salvia miltiorrhiza Bunge	94.9257	0.594204	I23O1_HUMAN	IDO1
9484	Dihydrotanshinone I	Salvia miltiorrhiza Bunge	100	0.307869	NF2L2_HUMAN	NFE2L2
9484	Dihydrotanshinone I	Salvia miltiorrhiza Bunge	100	0.307869	LMNA_HUMAN	LMNA
9484	Dihydrotanshinone I	Salvia miltiorrhiza Bunge	100	0.307869	THB_HUMAN	THRB
9484	Dihydrotanshinone I	Salvia miltiorrhiza Bunge	100	0.307869	RECQ1_HUMAN	RECQL
9484	Dihydrotanshinone I	Salvia miltiorrhiza Bunge	100	0.307869	HCD2_HUMAN	HSD17B10
9484	Dihydrotanshinone I	Salvia miltiorrhiza Bunge	100	0.307869	KDM4E_HUMAN	KDM4E
9484	Dihydrotanshinone I	Salvia miltiorrhiza Bunge	100	0.307869	TYDP1_HUMAN	TDP1
9484	Dihydrotanshinone I	Salvia miltiorrhiza Bunge	100	0.307869	TAU_HUMAN	MAPT
9484	Dihydrotanshinone I	Salvia miltiorrhiza Bunge	100	0.307869	AL1A1_HUMAN	ALDH1A1
9484	Dihydrotanshinone I	Salvia miltiorrhiza Bunge	100	0.307869	MK01_HUMAN	MAPK1
9484	Dihydrotanshinone I	Salvia miltiorrhiza Bunge	100	0.307869	PGDH_HUMAN	HPGD
9484	Dihydrotanshinone I	Salvia miltiorrhiza Bunge	100	0.307869	P53_HUMAN	TP53
9484	Dihydrotanshinone I	Salvia miltiorrhiza Bunge	100	0.307869	BLM_HUMAN	BLM
9484	Dihydrotanshinone I	Salvia miltiorrhiza Bunge	100	0.307869	CP3A4_HUMAN	CYP3A4
9484	Dihydrotanshinone I	Salvia miltiorrhiza Bunge	100	0.307869	KAT2A_HUMAN	KAT2A
9484	Dihydrotanshinone I	Salvia miltiorrhiza Bunge	100	0.307869	VDR_HUMAN	VDR
9484	Dihydrotanshinone I	Salvia miltiorrhiza Bunge	100	0.307869	POLK_HUMAN	POLK
9484	Dihydrotanshinone I	Salvia miltiorrhiza Bunge	100	0.307869	UBP1_HUMAN	USP1
9484	Dihydrotanshinone I	Salvia miltiorrhiza Bunge	100	0.307869	I23O1_HUMAN	IDO1
9489	Cryptotanshinone	Salvia miltiorrhiza Bunge	100	0.419595	RECQ1_HUMAN	RECQL
9489	Cryptotanshinone	Salvia miltiorrhiza Bunge	100	0.419595	HCD2_HUMAN	HSD17B10
9489	Cryptotanshinone	Salvia miltiorrhiza Bunge	100	0.419595	KDM4E_HUMAN	KDM4E
9489	Cryptotanshinone	Salvia miltiorrhiza Bunge	100	0.419595	CASP7_HUMAN	CASP7
9489	Cryptotanshinone	Salvia miltiorrhiza Bunge	100	0.419595	TYDP1_HUMAN	TDP1
9489	Cryptotanshinone	Salvia miltiorrhiza Bunge	100	0.419595	TAU_HUMAN	MAPT
9489	Cryptotanshinone	Salvia miltiorrhiza Bunge	100	0.419595	AL1A1_HUMAN	ALDH1A1
9489	Cryptotanshinone	Salvia miltiorrhiza Bunge	100	0.419595	PGDH_HUMAN	HPGD
9489	Cryptotanshinone	Salvia miltiorrhiza Bunge	100	0.419595	BLM_HUMAN	BLM
9489	Cryptotanshinone	Salvia miltiorrhiza Bunge	100	0.419595	CP3A4_HUMAN	CYP3A4
9489	Cryptotanshinone	Salvia miltiorrhiza Bunge	100	0.419595	KAT2A_HUMAN	KAT2A
9489	Cryptotanshinone	Salvia miltiorrhiza Bunge	100	0.419595	EHMT2_HUMAN	EHMT2
9489	Cryptotanshinone	Salvia miltiorrhiza Bunge	100	0.419595	LX15B_HUMAN	ALOX15B
9489	Cryptotanshinone	Salvia miltiorrhiza Bunge	100	0.419595	VDR_HUMAN	VDR
9489	Cryptotanshinone	Salvia miltiorrhiza Bunge	100	0.419595	POLK_HUMAN	POLK
9489	Cryptotanshinone	Salvia miltiorrhiza Bunge	100	0.419595	UBP1_HUMAN	USP1
9489	Cryptotanshinone	Salvia miltiorrhiza Bunge	100	0.419595	APEX1_HUMAN	APEX1
9489	Cryptotanshinone	Salvia miltiorrhiza Bunge	100	0.419595	CNR2_HUMAN	CNR2
9489	Cryptotanshinone	Salvia miltiorrhiza Bunge	100	0.419595	P53_HUMAN	TP53
9489	Cryptotanshinone	Salvia miltiorrhiza Bunge	100	0.419595	PTN6_HUMAN	PTPN6
9489	Cryptotanshinone	Salvia miltiorrhiza Bunge	100	0.419595	CAH9_HUMAN	CA9
9489	Cryptotanshinone	Salvia miltiorrhiza Bunge	100	0.419595	TSHR_HUMAN	TSHR
9489	Cryptotanshinone	Salvia miltiorrhiza Bunge	100	0.419595	MK01_HUMAN	MAPK1
9489	Cryptotanshinone	Salvia miltiorrhiza Bunge	100	0.419595	I23O1_HUMAN	IDO1
9496	isocryptotanshinone	Salvia miltiorrhiza Bunge	100	0.423022	MK01_HUMAN	MAPK1
9496	isocryptotanshinone	Salvia miltiorrhiza Bunge	100	0.423022	CNR2_HUMAN	CNR2
9496	isocryptotanshinone	Salvia miltiorrhiza Bunge	100	0.423022	TSHR_HUMAN	TSHR
9496	isocryptotanshinone	Salvia miltiorrhiza Bunge	100	0.423022	P53_HUMAN	TP53
9496	isocryptotanshinone	Salvia miltiorrhiza Bunge	100	0.423022	I23O1_HUMAN	IDO1
11423	tridecane	Salvia miltiorrhiza Bunge	100	0.392465	CNR2_HUMAN	CNR2
11423	tridecane	Salvia miltiorrhiza Bunge	100	0.392465	TOP1_HUMAN	TOP1
11423	tridecane	Salvia miltiorrhiza Bunge	100	0.392465	TLR2_HUMAN	TLR2
11423	tridecane	Salvia miltiorrhiza Bunge	100	0.392465	TSHR_HUMAN	TSHR
11423	tridecane	Salvia miltiorrhiza Bunge	100	0.392465	CCR5_HUMAN	CCR5
11423	tridecane	Salvia miltiorrhiza Bunge	100	0.392465	MK01_HUMAN	MAPK1
11423	tridecane	Salvia miltiorrhiza Bunge	100	0.392465	P53_HUMAN	TP53
11487	Myristic acid	Dalbergia Odorifera	96.0846	0.506706	ABL1_HUMAN	ABL1
11487	Myristic acid	Dalbergia Odorifera	96.0846	0.506706	FKB1A_HUMAN	FKBP1A
11487	Myristic acid	Dalbergia Odorifera	96.0846	0.506706	HNF4A_HUMAN	HNF4A
11487	Myristic acid	Dalbergia Odorifera	96.0846	0.506706	RECO_HUMAN	RCVRN
11487	Myristic acid	Dalbergia Odorifera	96.0846	0.506706	LY96_HUMAN	LY96
11487	Myristic acid	Dalbergia Odorifera	96.0846	0.506706	DYN1_HUMAN	DNM1
11487	Myristic acid	Dalbergia Odorifera	96.0846	0.506706	TLR2_HUMAN	TLR2
11487	Myristic acid	Dalbergia Odorifera	96.0846	0.506706	CP19A_HUMAN	CYP19A1
11487	Myristic acid	Dalbergia Odorifera	96.0846	0.506706	TYDP1_HUMAN	TDP1
11487	Myristic acid	Dalbergia Odorifera	96.0846	0.506706	KAT2A_HUMAN	KAT2A
11487	Myristic acid	Dalbergia Odorifera	96.0846	0.506706	LX15B_HUMAN	ALOX15B
11487	Myristic acid	Dalbergia Odorifera	96.0846	0.506706	CBX1_HUMAN	CBX1
11487	Myristic acid	Dalbergia Odorifera	96.0846	0.506706	FEN1_HUMAN	FEN1
11487	Myristic acid	Dalbergia Odorifera	96.0846	0.506706	NR1H4_HUMAN	NR1H4
11487	Myristic acid	Dalbergia Odorifera	96.0846	0.506706	VDR_HUMAN	VDR
11487	Myristic acid	Dalbergia Odorifera	96.0846	0.506706	UD110_HUMAN	UGT1A10
11487	Myristic acid	Dalbergia Odorifera	96.0846	0.506706	UD18_HUMAN	UGT1A8
11487	Myristic acid	Dalbergia Odorifera	96.0846	0.506706	ASM_HUMAN	SMPD1
11487	Myristic acid	Dalbergia Odorifera	96.0846	0.506706	GEMI_HUMAN	GMNN
11487	Myristic acid	Dalbergia Odorifera	96.0846	0.506706	GLP1R_HUMAN	GLP1R
11487	Myristic acid	Dalbergia Odorifera	96.0846	0.506706	PPARA_HUMAN	PPARA
11487	Myristic acid	Dalbergia Odorifera	96.0846	0.506706	PPARD_HUMAN	PPARD
11487	Myristic acid	Dalbergia Odorifera	96.0846	0.506706	PPARG_HUMAN	PPARG
11487	Myristic acid	Dalbergia Odorifera	96.0846	0.506706	TADBP_HUMAN	TARDBP
11487	Myristic acid	Dalbergia Odorifera	96.0846	0.506706	UBP1_HUMAN	USP1
11487	Myristic acid	Dalbergia Odorifera	96.0846	0.506706	RPGF3_HUMAN	RAPGEF3
11487	Myristic acid	Dalbergia Odorifera	96.0846	0.506706	PLK1_HUMAN	PLK1
11487	Myristic acid	Dalbergia Odorifera	96.0846	0.506706	CALM1_HUMAN	CALM1
11487	Myristic acid	Dalbergia Odorifera	96.0846	0.506706	CALM2_HUMAN	CALM2
11487	Myristic acid	Dalbergia Odorifera	96.0846	0.506706	CALM3_HUMAN	CALM3
11487	Myristic acid	Dalbergia Odorifera	96.0846	0.506706	P53_HUMAN	TP53
11487	Myristic acid	Dalbergia Odorifera	96.0846	0.506706	MK01_HUMAN	MAPK1
11487	Myristic acid	Dalbergia Odorifera	96.0846	0.506706	HIF1A_HUMAN	HIF1A
11487	Myristic acid	Dalbergia Odorifera	96.0846	0.506706	MRP1_HUMAN	ABCC1
11487	Myristic acid	Dalbergia Odorifera	96.0846	0.506706	TSHR_HUMAN	TSHR
11487	Myristic acid	Dalbergia Odorifera	96.0846	0.506706	AA2BR_HUMAN	ADORA2B
11487	Myristic acid	Dalbergia Odorifera	96.0846	0.506706	TERT_HUMAN	TERT
11537	hexadecane	Salvia miltiorrhiza Bunge	100	0.690161	GCR_HUMAN	NR3C1
11537	hexadecane	Salvia miltiorrhiza Bunge	100	0.690161	VDR_HUMAN	VDR
11537	hexadecane	Salvia miltiorrhiza Bunge	100	0.690161	NF2L2_HUMAN	NFE2L2
11537	hexadecane	Salvia miltiorrhiza Bunge	100	0.690161	TLR2_HUMAN	TLR2
11537	hexadecane	Salvia miltiorrhiza Bunge	100	0.690161	P53_HUMAN	TP53
11537	hexadecane	Salvia miltiorrhiza Bunge	100	0.690161	TOP1_HUMAN	TOP1
11537	hexadecane	Salvia miltiorrhiza Bunge	100	0.690161	TSHR_HUMAN	TSHR
11537	hexadecane	Salvia miltiorrhiza Bunge	100	0.690161	MK01_HUMAN	MAPK1
11537	hexadecane	Salvia miltiorrhiza Bunge	100	0.690161	CNR2_HUMAN	CNR2
11537	hexadecane	Salvia miltiorrhiza Bunge	100	0.690161	CCR5_HUMAN	CCR5
11555	Ethylpalmitate	Dalbergia Odorifera	100	0.675773	TSHR_HUMAN	TSHR
11555	Ethylpalmitate	Dalbergia Odorifera	100	0.675773	P53_HUMAN	TP53
11555	Ethylpalmitate	Dalbergia Odorifera	100	0.675773	CNR2_HUMAN	CNR2
11555	Ethylpalmitate	Dalbergia Odorifera	100	0.675773	CAH9_HUMAN	CA9
11555	Ethylpalmitate	Dalbergia Odorifera	100	0.675773	TOP1_HUMAN	TOP1
11555	Ethylpalmitate	Dalbergia Odorifera	100	0.675773	MK01_HUMAN	MAPK1
11638	n-hexadecanoic,acid	Salvia miltiorrhiza Bunge;Astragalus Membranaceus;Dalbergia Odorifera;Gynura Segetum	87.4024	0.718265	FABP4_HUMAN	FABP4
11638	n-hexadecanoic,acid	Salvia miltiorrhiza Bunge;Astragalus Membranaceus;Dalbergia Odorifera;Gynura Segetum	87.4024	0.718265	FABPI_HUMAN	FABP2
11638	n-hexadecanoic,acid	Salvia miltiorrhiza Bunge;Astragalus Membranaceus;Dalbergia Odorifera;Gynura Segetum	87.4024	0.718265	FABPH_HUMAN	FABP3
11638	n-hexadecanoic,acid	Salvia miltiorrhiza Bunge;Astragalus Membranaceus;Dalbergia Odorifera;Gynura Segetum	87.4024	0.718265	FABP5_HUMAN	FABP5
11638	n-hexadecanoic,acid	Salvia miltiorrhiza Bunge;Astragalus Membranaceus;Dalbergia Odorifera;Gynura Segetum	87.4024	0.718265	TLR2_HUMAN	TLR2
11638	n-hexadecanoic,acid	Salvia miltiorrhiza Bunge;Astragalus Membranaceus;Dalbergia Odorifera;Gynura Segetum	87.4024	0.718265	TOP1_HUMAN	TOP1
11638	n-hexadecanoic,acid	Salvia miltiorrhiza Bunge;Astragalus Membranaceus;Dalbergia Odorifera;Gynura Segetum	87.4024	0.718265	CP19A_HUMAN	CYP19A1
11638	n-hexadecanoic,acid	Salvia miltiorrhiza Bunge;Astragalus Membranaceus;Dalbergia Odorifera;Gynura Segetum	87.4024	0.718265	SP1_HUMAN	SP1
11638	n-hexadecanoic,acid	Salvia miltiorrhiza Bunge;Astragalus Membranaceus;Dalbergia Odorifera;Gynura Segetum	87.4024	0.718265	ESR1_HUMAN	ESR1
11638	n-hexadecanoic,acid	Salvia miltiorrhiza Bunge;Astragalus Membranaceus;Dalbergia Odorifera;Gynura Segetum	87.4024	0.718265	ANDR_HUMAN	AR
11638	n-hexadecanoic,acid	Salvia miltiorrhiza Bunge;Astragalus Membranaceus;Dalbergia Odorifera;Gynura Segetum	87.4024	0.718265	GCR_HUMAN	NR3C1
11638	n-hexadecanoic,acid	Salvia miltiorrhiza Bunge;Astragalus Membranaceus;Dalbergia Odorifera;Gynura Segetum	87.4024	0.718265	NR1H4_HUMAN	NR1H4
11638	n-hexadecanoic,acid	Salvia miltiorrhiza Bunge;Astragalus Membranaceus;Dalbergia Odorifera;Gynura Segetum	87.4024	0.718265	UBP1_HUMAN	USP1
11638	n-hexadecanoic,acid	Salvia miltiorrhiza Bunge;Astragalus Membranaceus;Dalbergia Odorifera;Gynura Segetum	87.4024	0.718265	MDR1_HUMAN	ABCB1
11638	n-hexadecanoic,acid	Salvia miltiorrhiza Bunge;Astragalus Membranaceus;Dalbergia Odorifera;Gynura Segetum	87.4024	0.718265	GEMI_HUMAN	GMNN
11638	n-hexadecanoic,acid	Salvia miltiorrhiza Bunge;Astragalus Membranaceus;Dalbergia Odorifera;Gynura Segetum	87.4024	0.718265	PPARA_HUMAN	PPARA
11638	n-hexadecanoic,acid	Salvia miltiorrhiza Bunge;Astragalus Membranaceus;Dalbergia Odorifera;Gynura Segetum	87.4024	0.718265	PPARD_HUMAN	PPARD
11638	n-hexadecanoic,acid	Salvia miltiorrhiza Bunge;Astragalus Membranaceus;Dalbergia Odorifera;Gynura Segetum	87.4024	0.718265	PPARG_HUMAN	PPARG
11638	n-hexadecanoic,acid	Salvia miltiorrhiza Bunge;Astragalus Membranaceus;Dalbergia Odorifera;Gynura Segetum	87.4024	0.718265	TERT_HUMAN	TERT
11638	n-hexadecanoic,acid	Salvia miltiorrhiza Bunge;Astragalus Membranaceus;Dalbergia Odorifera;Gynura Segetum	87.4024	0.718265	MK01_HUMAN	MAPK1
11638	n-hexadecanoic,acid	Salvia miltiorrhiza Bunge;Astragalus Membranaceus;Dalbergia Odorifera;Gynura Segetum	87.4024	0.718265	CNR2_HUMAN	CNR2
11638	n-hexadecanoic,acid	Salvia miltiorrhiza Bunge;Astragalus Membranaceus;Dalbergia Odorifera;Gynura Segetum	87.4024	0.718265	TSHR_HUMAN	TSHR
11638	n-hexadecanoic,acid	Salvia miltiorrhiza Bunge;Astragalus Membranaceus;Dalbergia Odorifera;Gynura Segetum	87.4024	0.718265	PGH1_HUMAN	PTGS1
11666	Oktadekan	Salvia miltiorrhiza Bunge	100	0.658468	CCR5_HUMAN	CCR5
11666	Oktadekan	Salvia miltiorrhiza Bunge	100	0.658468	TOP1_HUMAN	TOP1
11666	Oktadekan	Salvia miltiorrhiza Bunge	100	0.658468	TLR2_HUMAN	TLR2
11666	Oktadekan	Salvia miltiorrhiza Bunge	100	0.658468	MK01_HUMAN	MAPK1
11666	Oktadekan	Salvia miltiorrhiza Bunge	100	0.658468	CNR2_HUMAN	CNR2
11666	Oktadekan	Salvia miltiorrhiza Bunge	100	0.658468	P53_HUMAN	TP53
11666	Oktadekan	Salvia miltiorrhiza Bunge	100	0.658468	TSHR_HUMAN	TSHR
11697	Stearic acid	Salvia miltiorrhiza Bunge	91.9802	0.680857	FABP4_HUMAN	FABP4
11697	Stearic acid	Salvia miltiorrhiza Bunge	91.9802	0.680857	HMDH_HUMAN	HMGCR
11697	Stearic acid	Salvia miltiorrhiza Bunge	91.9802	0.680857	CP19A_HUMAN	CYP19A1
11697	Stearic acid	Salvia miltiorrhiza Bunge	91.9802	0.680857	HCD2_HUMAN	HSD17B10
11697	Stearic acid	Salvia miltiorrhiza Bunge	91.9802	0.680857	TYDP1_HUMAN	TDP1
11697	Stearic acid	Salvia miltiorrhiza Bunge	91.9802	0.680857	TSHR_HUMAN	TSHR
11697	Stearic acid	Salvia miltiorrhiza Bunge	91.9802	0.680857	LOX15_HUMAN	ALOX15
11697	Stearic acid	Salvia miltiorrhiza Bunge	91.9802	0.680857	THB_HUMAN	THRB
11697	Stearic acid	Salvia miltiorrhiza Bunge	91.9802	0.680857	GCR_HUMAN	NR3C1
11697	Stearic acid	Salvia miltiorrhiza Bunge	91.9802	0.680857	VDR_HUMAN	VDR
11697	Stearic acid	Salvia miltiorrhiza Bunge	91.9802	0.680857	DPOLL_HUMAN	POLL
11697	Stearic acid	Salvia miltiorrhiza Bunge	91.9802	0.680857	POLK_HUMAN	POLK
11697	Stearic acid	Salvia miltiorrhiza Bunge	91.9802	0.680857	NFKB1_HUMAN	NFKB1
11697	Stearic acid	Salvia miltiorrhiza Bunge	91.9802	0.680857	PPARD_HUMAN	PPARD
11697	Stearic acid	Salvia miltiorrhiza Bunge	91.9802	0.680857	PPARG_HUMAN	PPARG
11697	Stearic acid	Salvia miltiorrhiza Bunge	91.9802	0.680857	PPARA_HUMAN	PPARA
11697	Stearic acid	Salvia miltiorrhiza Bunge	91.9802	0.680857	APEX1_HUMAN	APEX1
11697	Stearic acid	Salvia miltiorrhiza Bunge	91.9802	0.680857	P53_HUMAN	TP53
11697	Stearic acid	Salvia miltiorrhiza Bunge	91.9802	0.680857	TERT_HUMAN	TERT
11697	Stearic acid	Salvia miltiorrhiza Bunge	91.9802	0.680857	PGH1_HUMAN	PTGS1
11697	Stearic acid	Salvia miltiorrhiza Bunge	91.9802	0.680857	TLR2_HUMAN	TLR2
11697	Stearic acid	Salvia miltiorrhiza Bunge	91.9802	0.680857	HIF1A_HUMAN	HIF1A
11697	Stearic acid	Salvia miltiorrhiza Bunge	91.9802	0.680857	MK01_HUMAN	MAPK1
11729	Heneicosane	Salvia miltiorrhiza Bunge	100	0.415464	TLR2_HUMAN	TLR2
11729	Heneicosane	Salvia miltiorrhiza Bunge	100	0.415464	TOP1_HUMAN	TOP1
11729	Heneicosane	Salvia miltiorrhiza Bunge	100	0.415464	CCR5_HUMAN	CCR5
11729	Heneicosane	Salvia miltiorrhiza Bunge	100	0.415464	TSHR_HUMAN	TSHR
11729	Heneicosane	Salvia miltiorrhiza Bunge	100	0.415464	MK01_HUMAN	MAPK1
11729	Heneicosane	Salvia miltiorrhiza Bunge	100	0.415464	CNR2_HUMAN	CNR2
11729	Heneicosane	Salvia miltiorrhiza Bunge	100	0.415464	P53_HUMAN	TP53
11741	Docosanoic acid	Astragalus Membranaceus	100	0.352952	PPARD_HUMAN	PPARD
11741	Docosanoic acid	Astragalus Membranaceus	100	0.352952	PPARG_HUMAN	PPARG
11741	Docosanoic acid	Astragalus Membranaceus	100	0.352952	PPARA_HUMAN	PPARA
11741	Docosanoic acid	Astragalus Membranaceus	100	0.352952	CCR5_HUMAN	CCR5
11741	Docosanoic acid	Astragalus Membranaceus	100	0.352952	CAH9_HUMAN	CA9
11741	Docosanoic acid	Astragalus Membranaceus	100	0.352952	TSHR_HUMAN	TSHR
11741	Docosanoic acid	Astragalus Membranaceus	100	0.352952	TOP1_HUMAN	TOP1
11741	Docosanoic acid	Astragalus Membranaceus	100	0.352952	CNR2_HUMAN	CNR2
11741	Docosanoic acid	Astragalus Membranaceus	100	0.352952	MK01_HUMAN	MAPK1
11741	Docosanoic acid	Astragalus Membranaceus	100	0.352952	P53_HUMAN	TP53
11741	Docosanoic acid	Astragalus Membranaceus	100	0.352952	TLR2_HUMAN	TLR2
11756	Pentacosane	Salvia miltiorrhiza Bunge	100	0.202061	TOP1_HUMAN	TOP1
11756	Pentacosane	Salvia miltiorrhiza Bunge	100	0.202061	TSHR_HUMAN	TSHR
11756	Pentacosane	Salvia miltiorrhiza Bunge	100	0.202061	P53_HUMAN	TP53
11756	Pentacosane	Salvia miltiorrhiza Bunge	100	0.202061	CCR5_HUMAN	CCR5
11756	Pentacosane	Salvia miltiorrhiza Bunge	100	0.202061	TLR2_HUMAN	TLR2
11756	Pentacosane	Salvia miltiorrhiza Bunge	100	0.202061	MK01_HUMAN	MAPK1
11756	Pentacosane	Salvia miltiorrhiza Bunge	100	0.202061	CNR2_HUMAN	CNR2
11878	Henicosyl formate	Salvia miltiorrhiza Bunge	100	0.344825	TSHR_HUMAN	TSHR
11878	Henicosyl formate	Salvia miltiorrhiza Bunge	100	0.344825	TOP1_HUMAN	TOP1
11878	Henicosyl formate	Salvia miltiorrhiza Bunge	100	0.344825	CNR2_HUMAN	CNR2
11878	Henicosyl formate	Salvia miltiorrhiza Bunge	100	0.344825	MK01_HUMAN	MAPK1
11878	Henicosyl formate	Salvia miltiorrhiza Bunge	100	0.344825	CCR5_HUMAN	CCR5
11878	Henicosyl formate	Salvia miltiorrhiza Bunge	100	0.344825	HS90A_HUMAN	HSP90AA1
11878	Henicosyl formate	Salvia miltiorrhiza Bunge	100	0.344825	CAH9_HUMAN	CA9
11878	Henicosyl formate	Salvia miltiorrhiza Bunge	100	0.344825	P53_HUMAN	TP53
11906	Octadecanol	Salvia miltiorrhiza Bunge	100	0.642315	LMNA_HUMAN	LMNA
11906	Octadecanol	Salvia miltiorrhiza Bunge	100	0.642315	GEMI_HUMAN	GMNN
11906	Octadecanol	Salvia miltiorrhiza Bunge	100	0.642315	APEX1_HUMAN	APEX1
11906	Octadecanol	Salvia miltiorrhiza Bunge	100	0.642315	MK01_HUMAN	MAPK1
11906	Octadecanol	Salvia miltiorrhiza Bunge	100	0.642315	P53_HUMAN	TP53
11906	Octadecanol	Salvia miltiorrhiza Bunge	100	0.642315	JAK2_HUMAN	JAK2
11906	Octadecanol	Salvia miltiorrhiza Bunge	100	0.642315	HIF1A_HUMAN	HIF1A
11906	Octadecanol	Salvia miltiorrhiza Bunge	100	0.642315	TSHR_HUMAN	TSHR
11906	Octadecanol	Salvia miltiorrhiza Bunge	100	0.642315	AA2BR_HUMAN	ADORA2B
12892	Urushio III	Salvia miltiorrhiza Bunge	100	0.71932	PGH1_HUMAN	PTGS1
12892	Urushio III	Salvia miltiorrhiza Bunge	100	0.71932	MK01_HUMAN	MAPK1
12892	Urushio III	Salvia miltiorrhiza Bunge	100	0.71932	P53_HUMAN	TP53
12892	Urushio III	Salvia miltiorrhiza Bunge	100	0.71932	PGH2_HUMAN	PTGS2
12892	Urushio III	Salvia miltiorrhiza Bunge	100	0.71932	CCR5_HUMAN	CCR5
12892	Urushio III	Salvia miltiorrhiza Bunge	100	0.71932	TSHR_HUMAN	TSHR
12892	Urushio III	Salvia miltiorrhiza Bunge	100	0.71932	CNR2_HUMAN	CNR2
12892	Urushio III	Salvia miltiorrhiza Bunge	100	0.71932	CAH9_HUMAN	CA9
14476	fluoxetine	Salvia miltiorrhiza Bunge	100	0.359844	SC6A4_HUMAN	SLC6A4
14476	fluoxetine	Salvia miltiorrhiza Bunge	100	0.359844	SC6A2_HUMAN	SLC6A2
14476	fluoxetine	Salvia miltiorrhiza Bunge	100	0.359844	SC6A3_HUMAN	SLC6A3
14476	fluoxetine	Salvia miltiorrhiza Bunge	100	0.359844	ADA2A_HUMAN	ADRA2A
14476	fluoxetine	Salvia miltiorrhiza Bunge	100	0.359844	CAH1_HUMAN	CA1
14476	fluoxetine	Salvia miltiorrhiza Bunge	100	0.359844	KCNH2_HUMAN	KCNH2
14476	fluoxetine	Salvia miltiorrhiza Bunge	100	0.359844	SGMR1_HUMAN	SIGMAR1
14476	fluoxetine	Salvia miltiorrhiza Bunge	100	0.359844	NK1R_HUMAN	TACR1
14476	fluoxetine	Salvia miltiorrhiza Bunge	100	0.359844	5HT1A_HUMAN	HTR1A
14476	fluoxetine	Salvia miltiorrhiza Bunge	100	0.359844	HRH3_HUMAN	HRH3
14476	fluoxetine	Salvia miltiorrhiza Bunge	100	0.359844	ACES_HUMAN	ACHE
14476	fluoxetine	Salvia miltiorrhiza Bunge	100	0.359844	CP2D6_HUMAN	CYP2D6
14476	fluoxetine	Salvia miltiorrhiza Bunge	100	0.359844	HRH1_HUMAN	HRH1
14476	fluoxetine	Salvia miltiorrhiza Bunge	100	0.359844	5HT3A_HUMAN	HTR3A
14476	fluoxetine	Salvia miltiorrhiza Bunge	100	0.359844	LMNA_HUMAN	LMNA
14476	fluoxetine	Salvia miltiorrhiza Bunge	100	0.359844	HD_HUMAN	HTT
14476	fluoxetine	Salvia miltiorrhiza Bunge	100	0.359844	RAB9A_HUMAN	RAB9A
14476	fluoxetine	Salvia miltiorrhiza Bunge	100	0.359844	MTOR_HUMAN	MTOR
14476	fluoxetine	Salvia miltiorrhiza Bunge	100	0.359844	NPC1_HUMAN	NPC1
14476	fluoxetine	Salvia miltiorrhiza Bunge	100	0.359844	DRD1_HUMAN	DRD1
14476	fluoxetine	Salvia miltiorrhiza Bunge	100	0.359844	EHMT2_HUMAN	EHMT2
14476	fluoxetine	Salvia miltiorrhiza Bunge	100	0.359844	CBX1_HUMAN	CBX1
14476	fluoxetine	Salvia miltiorrhiza Bunge	100	0.359844	LX15B_HUMAN	ALOX15B
14476	fluoxetine	Salvia miltiorrhiza Bunge	100	0.359844	CP2C9_HUMAN	CYP2C9
14476	fluoxetine	Salvia miltiorrhiza Bunge	100	0.359844	CP2CJ_HUMAN	CYP2C19
14476	fluoxetine	Salvia miltiorrhiza Bunge	100	0.359844	CP2C8_HUMAN	CYP2C8
14476	fluoxetine	Salvia miltiorrhiza Bunge	100	0.359844	CP3A4_HUMAN	CYP3A4
14476	fluoxetine	Salvia miltiorrhiza Bunge	100	0.359844	ATX2_HUMAN	ATXN2
14476	fluoxetine	Salvia miltiorrhiza Bunge	100	0.359844	RGS4_HUMAN	RGS4
14476	fluoxetine	Salvia miltiorrhiza Bunge	100	0.359844	AA1R_HUMAN	ADORA1
14476	fluoxetine	Salvia miltiorrhiza Bunge	100	0.359844	AA2AR_HUMAN	ADORA2A
14476	fluoxetine	Salvia miltiorrhiza Bunge	100	0.359844	AA3R_HUMAN	ADORA3
14476	fluoxetine	Salvia miltiorrhiza Bunge	100	0.359844	ADA1D_HUMAN	ADRA1D
14476	fluoxetine	Salvia miltiorrhiza Bunge	100	0.359844	ADA2B_HUMAN	ADRA2B
14476	fluoxetine	Salvia miltiorrhiza Bunge	100	0.359844	ADA2C_HUMAN	ADRA2C
14476	fluoxetine	Salvia miltiorrhiza Bunge	100	0.359844	ADRB1_HUMAN	ADRB1
14476	fluoxetine	Salvia miltiorrhiza Bunge	100	0.359844	ADRB2_HUMAN	ADRB2
14476	fluoxetine	Salvia miltiorrhiza Bunge	100	0.359844	ADRB3_HUMAN	ADRB3
14476	fluoxetine	Salvia miltiorrhiza Bunge	100	0.359844	AGTR2_HUMAN	AGTR2
14476	fluoxetine	Salvia miltiorrhiza Bunge	100	0.359844	BKRB2_HUMAN	BDKRB2
14476	fluoxetine	Salvia miltiorrhiza Bunge	100	0.359844	CALCR_HUMAN	CALCR
14476	fluoxetine	Salvia miltiorrhiza Bunge	100	0.359844	CNR1_HUMAN	CNR1
14476	fluoxetine	Salvia miltiorrhiza Bunge	100	0.359844	CAH2_HUMAN	CA2
14476	fluoxetine	Salvia miltiorrhiza Bunge	100	0.359844	CCR2_HUMAN	CCR2
14476	fluoxetine	Salvia miltiorrhiza Bunge	100	0.359844	CCR4_HUMAN	CCR4
14476	fluoxetine	Salvia miltiorrhiza Bunge	100	0.359844	CCR5_HUMAN	CCR5
14476	fluoxetine	Salvia miltiorrhiza Bunge	100	0.359844	CXCR1_HUMAN	CXCR1
14476	fluoxetine	Salvia miltiorrhiza Bunge	100	0.359844	CXCR2_HUMAN	CXCR2
14476	fluoxetine	Salvia miltiorrhiza Bunge	100	0.359844	CCKAR_HUMAN	CCKAR
14476	fluoxetine	Salvia miltiorrhiza Bunge	100	0.359844	PGH1_HUMAN	PTGS1
14476	fluoxetine	Salvia miltiorrhiza Bunge	100	0.359844	PGH2_HUMAN	PTGS2
14476	fluoxetine	Salvia miltiorrhiza Bunge	100	0.359844	CP1A2_HUMAN	CYP1A2
14476	fluoxetine	Salvia miltiorrhiza Bunge	100	0.359844	CP2A6_HUMAN	CYP2A6
14476	fluoxetine	Salvia miltiorrhiza Bunge	100	0.359844	CP2E1_HUMAN	CYP2E1
14476	fluoxetine	Salvia miltiorrhiza Bunge	100	0.359844	DRD2_HUMAN	DRD2
14476	fluoxetine	Salvia miltiorrhiza Bunge	100	0.359844	DRD3_HUMAN	DRD3
14476	fluoxetine	Salvia miltiorrhiza Bunge	100	0.359844	DRD4_HUMAN	DRD4
14476	fluoxetine	Salvia miltiorrhiza Bunge	100	0.359844	EDNRA_HUMAN	EDNRA
14476	fluoxetine	Salvia miltiorrhiza Bunge	100	0.359844	ESR1_HUMAN	ESR1
14476	fluoxetine	Salvia miltiorrhiza Bunge	100	0.359844	ESR2_HUMAN	ESR2
14476	fluoxetine	Salvia miltiorrhiza Bunge	100	0.359844	GCR_HUMAN	NR3C1
14476	fluoxetine	Salvia miltiorrhiza Bunge	100	0.359844	HRH2_HUMAN	HRH2
14476	fluoxetine	Salvia miltiorrhiza Bunge	100	0.359844	HMDH_HUMAN	HMGCR
14476	fluoxetine	Salvia miltiorrhiza Bunge	100	0.359844	CLTR1_HUMAN	CYSLTR1
14476	fluoxetine	Salvia miltiorrhiza Bunge	100	0.359844	MC3R_HUMAN	MC3R
14476	fluoxetine	Salvia miltiorrhiza Bunge	100	0.359844	MC4R_HUMAN	MC4R
14476	fluoxetine	Salvia miltiorrhiza Bunge	100	0.359844	MC5R_HUMAN	MC5R
14476	fluoxetine	Salvia miltiorrhiza Bunge	100	0.359844	AOFA_HUMAN	MAOA
14476	fluoxetine	Salvia miltiorrhiza Bunge	100	0.359844	ACM1_HUMAN	CHRM1
14476	fluoxetine	Salvia miltiorrhiza Bunge	100	0.359844	ACM2_HUMAN	CHRM2
14476	fluoxetine	Salvia miltiorrhiza Bunge	100	0.359844	ACM3_HUMAN	CHRM3
14476	fluoxetine	Salvia miltiorrhiza Bunge	100	0.359844	ACM4_HUMAN	CHRM4
14476	fluoxetine	Salvia miltiorrhiza Bunge	100	0.359844	ACM5_HUMAN	CHRM5
14476	fluoxetine	Salvia miltiorrhiza Bunge	100	0.359844	NPY1R_HUMAN	NPY1R
14476	fluoxetine	Salvia miltiorrhiza Bunge	100	0.359844	NPY2R_HUMAN	NPY2R
14476	fluoxetine	Salvia miltiorrhiza Bunge	100	0.359844	OPRD_HUMAN	OPRD1
14476	fluoxetine	Salvia miltiorrhiza Bunge	100	0.359844	OPRK_HUMAN	OPRK1
14476	fluoxetine	Salvia miltiorrhiza Bunge	100	0.359844	OPRM_HUMAN	OPRM1
14476	fluoxetine	Salvia miltiorrhiza Bunge	100	0.359844	PDE5A_HUMAN	PDE5A
14476	fluoxetine	Salvia miltiorrhiza Bunge	100	0.359844	PTAFR_HUMAN	PTAFR
14476	fluoxetine	Salvia miltiorrhiza Bunge	100	0.359844	CASP1_HUMAN	CASP1
14476	fluoxetine	Salvia miltiorrhiza Bunge	100	0.359844	CATG_HUMAN	CTSG
14476	fluoxetine	Salvia miltiorrhiza Bunge	100	0.359844	ELNE_HUMAN	ELANE
14476	fluoxetine	Salvia miltiorrhiza Bunge	100	0.359844	MMP1_HUMAN	MMP1
14476	fluoxetine	Salvia miltiorrhiza Bunge	100	0.359844	MMP9_HUMAN	MMP9
14476	fluoxetine	Salvia miltiorrhiza Bunge	100	0.359844	KPCA_HUMAN	PRKCA
14476	fluoxetine	Salvia miltiorrhiza Bunge	100	0.359844	MK03_HUMAN	MAPK3
14476	fluoxetine	Salvia miltiorrhiza Bunge	100	0.359844	MK01_HUMAN	MAPK1
14476	fluoxetine	Salvia miltiorrhiza Bunge	100	0.359844	MK14_HUMAN	MAPK14
14476	fluoxetine	Salvia miltiorrhiza Bunge	100	0.359844	PP2BA_HUMAN	PPP3CA
14476	fluoxetine	Salvia miltiorrhiza Bunge	100	0.359844	EGFR_HUMAN	EGFR
14476	fluoxetine	Salvia miltiorrhiza Bunge	100	0.359844	FYN_HUMAN	FYN
14476	fluoxetine	Salvia miltiorrhiza Bunge	100	0.359844	ERBB2_HUMAN	ERBB2
14476	fluoxetine	Salvia miltiorrhiza Bunge	100	0.359844	LCK_HUMAN	LCK
14476	fluoxetine	Salvia miltiorrhiza Bunge	100	0.359844	PTPRC_HUMAN	PTPRC
14476	fluoxetine	Salvia miltiorrhiza Bunge	100	0.359844	5HT2A_HUMAN	HTR2A
14476	fluoxetine	Salvia miltiorrhiza Bunge	100	0.359844	5HT2B_HUMAN	HTR2B
14476	fluoxetine	Salvia miltiorrhiza Bunge	100	0.359844	5HT2C_HUMAN	HTR2C
14476	fluoxetine	Salvia miltiorrhiza Bunge	100	0.359844	5HT6R_HUMAN	HTR6
14476	fluoxetine	Salvia miltiorrhiza Bunge	100	0.359844	NK2R_HUMAN	TACR2
14476	fluoxetine	Salvia miltiorrhiza Bunge	100	0.359844	THAS_HUMAN	TBXAS1
14476	fluoxetine	Salvia miltiorrhiza Bunge	100	0.359844	VGFR1_HUMAN	FLT1
14476	fluoxetine	Salvia miltiorrhiza Bunge	100	0.359844	VIPR1_HUMAN	VIPR1
14476	fluoxetine	Salvia miltiorrhiza Bunge	100	0.359844	V1AR_HUMAN	AVPR1A
14476	fluoxetine	Salvia miltiorrhiza Bunge	100	0.359844	MDR1_HUMAN	ABCB1
14476	fluoxetine	Salvia miltiorrhiza Bunge	100	0.359844	GEMI_HUMAN	GMNN
14476	fluoxetine	Salvia miltiorrhiza Bunge	100	0.359844	SO2B1_HUMAN	SLCO2B1
14476	fluoxetine	Salvia miltiorrhiza Bunge	100	0.359844	SO1B3_HUMAN	SLCO1B3
14476	fluoxetine	Salvia miltiorrhiza Bunge	100	0.359844	SO1B1_HUMAN	SLCO1B1
14476	fluoxetine	Salvia miltiorrhiza Bunge	100	0.359844	TYDP1_HUMAN	TDP1
14476	fluoxetine	Salvia miltiorrhiza Bunge	100	0.359844	CP2J2_HUMAN	CYP2J2
14476	fluoxetine	Salvia miltiorrhiza Bunge	100	0.359844	CP2B6_HUMAN	CYP2B6
14476	fluoxetine	Salvia miltiorrhiza Bunge	100	0.359844	CAC1C_HUMAN	CACNA1C
14476	fluoxetine	Salvia miltiorrhiza Bunge	100	0.359844	KCNK2_HUMAN	KCNK2
14476	fluoxetine	Salvia miltiorrhiza Bunge	100	0.359844	KCNK9_HUMAN	KCNK9
14476	fluoxetine	Salvia miltiorrhiza Bunge	100	0.359844	HEMH_HUMAN	FECH
14476	fluoxetine	Salvia miltiorrhiza Bunge	100	0.359844	HEM3_HUMAN	HMBS
14476	fluoxetine	Salvia miltiorrhiza Bunge	100	0.359844	ABCBB_HUMAN	ABCB11
14476	fluoxetine	Salvia miltiorrhiza Bunge	100	0.359844	MRP2_HUMAN	ABCC2
14476	fluoxetine	Salvia miltiorrhiza Bunge	100	0.359844	MRP3_HUMAN	ABCC3
14476	fluoxetine	Salvia miltiorrhiza Bunge	100	0.359844	MRP4_HUMAN	ABCC4
14476	fluoxetine	Salvia miltiorrhiza Bunge	100	0.359844	CP1B1_HUMAN	CYP1B1
14649	Methyl tanshinonate	Salvia miltiorrhiza Bunge	92.9945	0.563426	HIF1A_HUMAN	HIF1A
14649	Methyl tanshinonate	Salvia miltiorrhiza Bunge	92.9945	0.563426	I23O1_HUMAN	IDO1
14649	Methyl tanshinonate	Salvia miltiorrhiza Bunge	92.9945	0.563426	P53_HUMAN	TP53
14649	Methyl tanshinonate	Salvia miltiorrhiza Bunge	92.9945	0.563426	PGH1_HUMAN	PTGS1
14649	Methyl tanshinonate	Salvia miltiorrhiza Bunge	92.9945	0.563426	TSHR_HUMAN	TSHR
14649	Methyl tanshinonate	Salvia miltiorrhiza Bunge	92.9945	0.563426	CAH9_HUMAN	CA9
14649	Methyl tanshinonate	Salvia miltiorrhiza Bunge	92.9945	0.563426	PTN6_HUMAN	PTPN6
14649	Methyl tanshinonate	Salvia miltiorrhiza Bunge	92.9945	0.563426	MK01_HUMAN	MAPK1
15758	Bifendate	Astragalus Membranaceus	100	0.707103	MDR1_HUMAN	ABCB1
15758	Bifendate	Astragalus Membranaceus	100	0.707103	PGH2_HUMAN	PTGS2
15758	Bifendate	Astragalus Membranaceus	100	0.707103	MK01_HUMAN	MAPK1
15758	Bifendate	Astragalus Membranaceus	100	0.707103	TSHR_HUMAN	TSHR
15758	Bifendate	Astragalus Membranaceus	100	0.707103	AA3R_HUMAN	ADORA3
15758	Bifendate	Astragalus Membranaceus	100	0.707103	P53_HUMAN	TP53
15758	Bifendate	Astragalus Membranaceus	100	0.707103	CAH9_HUMAN	CA9
16012	Dalbergenone	Dalbergia Odorifera	96.082	0.184831	HCD2_HUMAN	HSD17B10
16012	Dalbergenone	Dalbergia Odorifera	96.082	0.184831	KDM4E_HUMAN	KDM4E
16012	Dalbergenone	Dalbergia Odorifera	96.082	0.184831	TYDP1_HUMAN	TDP1
16012	Dalbergenone	Dalbergia Odorifera	96.082	0.184831	TAU_HUMAN	MAPT
16012	Dalbergenone	Dalbergia Odorifera	96.082	0.184831	AL1A1_HUMAN	ALDH1A1
16012	Dalbergenone	Dalbergia Odorifera	96.082	0.184831	LOX15_HUMAN	ALOX15
16012	Dalbergenone	Dalbergia Odorifera	96.082	0.184831	UBP2_HUMAN	USP2
16012	Dalbergenone	Dalbergia Odorifera	96.082	0.184831	PGDH_HUMAN	HPGD
16012	Dalbergenone	Dalbergia Odorifera	96.082	0.184831	P53_HUMAN	TP53
16012	Dalbergenone	Dalbergia Odorifera	96.082	0.184831	CP3A4_HUMAN	CYP3A4
16012	Dalbergenone	Dalbergia Odorifera	96.082	0.184831	LX15B_HUMAN	ALOX15B
16012	Dalbergenone	Dalbergia Odorifera	96.082	0.184831	VDR_HUMAN	VDR
16012	Dalbergenone	Dalbergia Odorifera	96.082	0.184831	POLK_HUMAN	POLK
16012	Dalbergenone	Dalbergia Odorifera	96.082	0.184831	UBP1_HUMAN	USP1
16012	Dalbergenone	Dalbergia Odorifera	96.082	0.184831	SO1B1_HUMAN	SLCO1B1
16012	Dalbergenone	Dalbergia Odorifera	96.082	0.184831	SO1B3_HUMAN	SLCO1B3
16014	Bowdichione	Dalbergia Odorifera	70.0394	0.304079	P53_HUMAN	TP53
16014	Bowdichione	Dalbergia Odorifera	70.0394	0.304079	CAH9_HUMAN	CA9
16014	Bowdichione	Dalbergia Odorifera	70.0394	0.304079	MK01_HUMAN	MAPK1
16014	Bowdichione	Dalbergia Odorifera	70.0394	0.304079	PGH1_HUMAN	PTGS1
16014	Bowdichione	Dalbergia Odorifera	70.0394	0.304079	TSHR_HUMAN	TSHR
17604	4',5',7-trimethyl-3-methoxyflavone	Dalbergia Odorifera	100	0.384991	CAH9_HUMAN	CA9
17604	4',5',7-trimethyl-3-methoxyflavone	Dalbergia Odorifera	100	0.384991	AA3R_HUMAN	ADORA3
17604	4',5',7-trimethyl-3-methoxyflavone	Dalbergia Odorifera	100	0.384991	TERT_HUMAN	TERT
17604	4',5',7-trimethyl-3-methoxyflavone	Dalbergia Odorifera	100	0.384991	TSHR_HUMAN	TSHR
17604	4',5',7-trimethyl-3-methoxyflavone	Dalbergia Odorifera	100	0.384991	I23O1_HUMAN	IDO1
17604	4',5',7-trimethyl-3-methoxyflavone	Dalbergia Odorifera	100	0.384991	PGH1_HUMAN	PTGS1
17604	4',5',7-trimethyl-3-methoxyflavone	Dalbergia Odorifera	100	0.384991	MK01_HUMAN	MAPK1
17604	4',5',7-trimethyl-3-methoxyflavone	Dalbergia Odorifera	100	0.384991	P53_HUMAN	TP53
17796	Foliosidine	Astragalus Membranaceus	87.8961	0.393193	MK01_HUMAN	MAPK1
17796	Foliosidine	Astragalus Membranaceus	87.8961	0.393193	BLM_HUMAN	BLM
17796	Foliosidine	Astragalus Membranaceus	87.8961	0.393193	EHMT2_HUMAN	EHMT2
17796	Foliosidine	Astragalus Membranaceus	87.8961	0.393193	CBX1_HUMAN	CBX1
17796	Foliosidine	Astragalus Membranaceus	87.8961	0.393193	GEMI_HUMAN	GMNN
17796	Foliosidine	Astragalus Membranaceus	87.8961	0.393193	GLP1R_HUMAN	GLP1R
17796	Foliosidine	Astragalus Membranaceus	87.8961	0.393193	APEX1_HUMAN	APEX1
18182	Nortrachelogenin	Salvia miltiorrhiza Bunge	83.6867	0.616666	LYAG_HUMAN	GAA
18182	Nortrachelogenin	Salvia miltiorrhiza Bunge	83.6867	0.616666	ATAD5_HUMAN	ATAD5
18182	Nortrachelogenin	Salvia miltiorrhiza Bunge	83.6867	0.616666	ATX2_HUMAN	ATXN2
18182	Nortrachelogenin	Salvia miltiorrhiza Bunge	83.6867	0.616666	TYDP1_HUMAN	TDP1
18349	2',7-Dihydroxy-4',5'-dimethoxyisoflavone	Dalbergia Odorifera	90.1089	0.400998	MK01_HUMAN	MAPK1
18349	2',7-Dihydroxy-4',5'-dimethoxyisoflavone	Dalbergia Odorifera	90.1089	0.400998	CAH9_HUMAN	CA9
18349	2',7-Dihydroxy-4',5'-dimethoxyisoflavone	Dalbergia Odorifera	90.1089	0.400998	TSHR_HUMAN	TSHR
18349	2',7-Dihydroxy-4',5'-dimethoxyisoflavone	Dalbergia Odorifera	90.1089	0.400998	P53_HUMAN	TP53
18349	2',7-Dihydroxy-4',5'-dimethoxyisoflavone	Dalbergia Odorifera	90.1089	0.400998	PGH2_HUMAN	PTGS2
18366	1,7-Dihydroxy-3,9-dimethoxy pterocarpene	Astragalus Membranaceus	100	0.469908	TSHR_HUMAN	TSHR
18366	1,7-Dihydroxy-3,9-dimethoxy pterocarpene	Astragalus Membranaceus	100	0.469908	PGH1_HUMAN	PTGS1
18366	1,7-Dihydroxy-3,9-dimethoxy pterocarpene	Astragalus Membranaceus	100	0.469908	CAH9_HUMAN	CA9
18366	1,7-Dihydroxy-3,9-dimethoxy pterocarpene	Astragalus Membranaceus	100	0.469908	AA3R_HUMAN	ADORA3
18366	1,7-Dihydroxy-3,9-dimethoxy pterocarpene	Astragalus Membranaceus	100	0.469908	P53_HUMAN	TP53
18366	1,7-Dihydroxy-3,9-dimethoxy pterocarpene	Astragalus Membranaceus	100	0.469908	MK01_HUMAN	MAPK1
18366	1,7-Dihydroxy-3,9-dimethoxy pterocarpene	Astragalus Membranaceus	100	0.469908	HIF1A_HUMAN	HIF1A
18414	Physcion	Salvia miltiorrhiza Bunge	80.9155	0.269457	ELNE_HUMAN	ELANE
18414	Physcion	Salvia miltiorrhiza Bunge	80.9155	0.269457	CATG_HUMAN	CTSG
18414	Physcion	Salvia miltiorrhiza Bunge	80.9155	0.269457	MGA_HUMAN	MGAM
18414	Physcion	Salvia miltiorrhiza Bunge	80.9155	0.269457	PGFRB_HUMAN	PDGFRB
18414	Physcion	Salvia miltiorrhiza Bunge	80.9155	0.269457	LCK_HUMAN	LCK
18414	Physcion	Salvia miltiorrhiza Bunge	80.9155	0.269457	P2Y12_HUMAN	P2RY12
18414	Physcion	Salvia miltiorrhiza Bunge	80.9155	0.269457	KDM4E_HUMAN	KDM4E
18414	Physcion	Salvia miltiorrhiza Bunge	80.9155	0.269457	TAU_HUMAN	MAPT
18414	Physcion	Salvia miltiorrhiza Bunge	80.9155	0.269457	AL1A1_HUMAN	ALDH1A1
18414	Physcion	Salvia miltiorrhiza Bunge	80.9155	0.269457	LOX15_HUMAN	ALOX15
18414	Physcion	Salvia miltiorrhiza Bunge	80.9155	0.269457	PGDH_HUMAN	HPGD
18414	Physcion	Salvia miltiorrhiza Bunge	80.9155	0.269457	AGAL_HUMAN	GLA
18414	Physcion	Salvia miltiorrhiza Bunge	80.9155	0.269457	VDR_HUMAN	VDR
18414	Physcion	Salvia miltiorrhiza Bunge	80.9155	0.269457	POLK_HUMAN	POLK
18414	Physcion	Salvia miltiorrhiza Bunge	80.9155	0.269457	UBP1_HUMAN	USP1
18414	Physcion	Salvia miltiorrhiza Bunge	80.9155	0.269457	SO1B1_HUMAN	SLCO1B1
18414	Physcion	Salvia miltiorrhiza Bunge	80.9155	0.269457	SO1B3_HUMAN	SLCO1B3
18414	Physcion	Salvia miltiorrhiza Bunge	80.9155	0.269457	HYES_HUMAN	EPHX2
18414	Physcion	Salvia miltiorrhiza Bunge	80.9155	0.269457	HIF1A_HUMAN	HIF1A
18414	Physcion	Salvia miltiorrhiza Bunge	80.9155	0.269457	BCL2_HUMAN	BCL2
18414	Physcion	Salvia miltiorrhiza Bunge	80.9155	0.269457	P53_HUMAN	TP53
18414	Physcion	Salvia miltiorrhiza Bunge	80.9155	0.269457	PTN6_HUMAN	PTPN6
18414	Physcion	Salvia miltiorrhiza Bunge	80.9155	0.269457	TSHR_HUMAN	TSHR
18414	Physcion	Salvia miltiorrhiza Bunge	80.9155	0.269457	MK01_HUMAN	MAPK1
18458	Rhamnocitrin	Astragalus Membranaceus	78.4754	0.30859	TERT_HUMAN	TERT
18458	Rhamnocitrin	Astragalus Membranaceus	78.4754	0.30859	P53_HUMAN	TP53
18458	Rhamnocitrin	Astragalus Membranaceus	78.4754	0.30859	MK01_HUMAN	MAPK1
18458	Rhamnocitrin	Astragalus Membranaceus	78.4754	0.30859	TSHR_HUMAN	TSHR
18458	Rhamnocitrin	Astragalus Membranaceus	78.4754	0.30859	AA3R_HUMAN	ADORA3
18458	Rhamnocitrin	Astragalus Membranaceus	78.4754	0.30859	CAH9_HUMAN	CA9
18459	Jaranol	Astragalus Membranaceus	91.2845	0.349359	TSHR_HUMAN	TSHR
18459	Jaranol	Astragalus Membranaceus	91.2845	0.349359	CAH9_HUMAN	CA9
18459	Jaranol	Astragalus Membranaceus	91.2845	0.349359	P53_HUMAN	TP53
18459	Jaranol	Astragalus Membranaceus	91.2845	0.349359	TERT_HUMAN	TERT
18459	Jaranol	Astragalus Membranaceus	91.2845	0.349359	MK01_HUMAN	MAPK1
18459	Jaranol	Astragalus Membranaceus	91.2845	0.349359	AA3R_HUMAN	ADORA3
18522	Prunetin	Dalbergia Odorifera	90.7018	0.289981	EGFR_HUMAN	EGFR
18522	Prunetin	Dalbergia Odorifera	90.7018	0.289981	TOP2A_HUMAN	TOP2A
18522	Prunetin	Dalbergia Odorifera	90.7018	0.289981	ALDH2_HUMAN	ALDH2
18522	Prunetin	Dalbergia Odorifera	90.7018	0.289981	ANDR_HUMAN	AR
18522	Prunetin	Dalbergia Odorifera	90.7018	0.289981	GCR_HUMAN	NR3C1
18522	Prunetin	Dalbergia Odorifera	90.7018	0.289981	ALDR_HUMAN	AKR1B1
18522	Prunetin	Dalbergia Odorifera	90.7018	0.289981	PRGR_HUMAN	PGR
18522	Prunetin	Dalbergia Odorifera	90.7018	0.289981	HIF1A_HUMAN	HIF1A
18522	Prunetin	Dalbergia Odorifera	90.7018	0.289981	IL2_HUMAN	IL2
18522	Prunetin	Dalbergia Odorifera	90.7018	0.289981	CAH9_HUMAN	CA9
18522	Prunetin	Dalbergia Odorifera	90.7018	0.289981	P53_HUMAN	TP53
18522	Prunetin	Dalbergia Odorifera	90.7018	0.289981	STAT1_HUMAN	STAT1
18522	Prunetin	Dalbergia Odorifera	90.7018	0.289981	MK01_HUMAN	MAPK1
18613	Alpinetin	Dalbergia Odorifera	96.7835	0.247392	PDK1_HUMAN	PDK1
18640	2'-O-Methyl isoliquiritigenin	Dalbergia Odorifera	86.1933	0.239728	SRC_HUMAN	SRC
18640	2'-O-Methyl isoliquiritigenin	Dalbergia Odorifera	86.1933	0.239728	VGFR2_HUMAN	KDR
18640	2'-O-Methyl isoliquiritigenin	Dalbergia Odorifera	86.1933	0.239728	KIT_HUMAN	KIT
18640	2'-O-Methyl isoliquiritigenin	Dalbergia Odorifera	86.1933	0.239728	EGFR_HUMAN	EGFR
18640	2'-O-Methyl isoliquiritigenin	Dalbergia Odorifera	86.1933	0.239728	FGFR1_HUMAN	FGFR1
18640	2'-O-Methyl isoliquiritigenin	Dalbergia Odorifera	86.1933	0.239728	FGFR2_HUMAN	FGFR2
18640	2'-O-Methyl isoliquiritigenin	Dalbergia Odorifera	86.1933	0.239728	MET_HUMAN	MET
18640	2'-O-Methyl isoliquiritigenin	Dalbergia Odorifera	86.1933	0.239728	PGH1_HUMAN	PTGS1
18640	2'-O-Methyl isoliquiritigenin	Dalbergia Odorifera	86.1933	0.239728	AA3R_HUMAN	ADORA3
18640	2'-O-Methyl isoliquiritigenin	Dalbergia Odorifera	86.1933	0.239728	MK01_HUMAN	MAPK1
18640	2'-O-Methyl isoliquiritigenin	Dalbergia Odorifera	86.1933	0.239728	P53_HUMAN	TP53
18640	2'-O-Methyl isoliquiritigenin	Dalbergia Odorifera	86.1933	0.239728	TERT_HUMAN	TERT
18640	2'-O-Methyl isoliquiritigenin	Dalbergia Odorifera	86.1933	0.239728	CAH9_HUMAN	CA9
18640	2'-O-Methyl isoliquiritigenin	Dalbergia Odorifera	86.1933	0.239728	TSHR_HUMAN	TSHR
19365	3'-Methoxydaidzein	Dalbergia Odorifera	84.9401	0.27479	NF2L2_HUMAN	NFE2L2
19365	3'-Methoxydaidzein	Dalbergia Odorifera	84.9401	0.27479	P53_HUMAN	TP53
19365	3'-Methoxydaidzein	Dalbergia Odorifera	84.9401	0.27479	CAH9_HUMAN	CA9
19365	3'-Methoxydaidzein	Dalbergia Odorifera	84.9401	0.27479	PGH2_HUMAN	PTGS2
19365	3'-Methoxydaidzein	Dalbergia Odorifera	84.9401	0.27479	MK01_HUMAN	MAPK1
19365	3'-Methoxydaidzein	Dalbergia Odorifera	84.9401	0.27479	TSHR_HUMAN	TSHR
19378	2--5--7-methoxy-3-benzofurancarboxaldehyde	Salvia miltiorrhiza Bunge	84.6924	0.634535	MK01_HUMAN	MAPK1
19378	2--5--7-methoxy-3-benzofurancarboxaldehyde	Salvia miltiorrhiza Bunge	84.6924	0.634535	CAH9_HUMAN	CA9
19378	2--5--7-methoxy-3-benzofurancarboxaldehyde	Salvia miltiorrhiza Bunge	84.6924	0.634535	P53_HUMAN	TP53
19378	2--5--7-methoxy-3-benzofurancarboxaldehyde	Salvia miltiorrhiza Bunge	84.6924	0.634535	HIF1A_HUMAN	HIF1A
19378	2--5--7-methoxy-3-benzofurancarboxaldehyde	Salvia miltiorrhiza Bunge	84.6924	0.634535	PGH1_HUMAN	PTGS1
19378	2--5--7-methoxy-3-benzofurancarboxaldehyde	Salvia miltiorrhiza Bunge	84.6924	0.634535	TSHR_HUMAN	TSHR
19378	2--5--7-methoxy-3-benzofurancarboxaldehyde	Salvia miltiorrhiza Bunge	84.6924	0.634535	CNR2_HUMAN	CNR2
19382	Isorhamnetin	Astragalus Membranaceus	65.7568	0.340078	LOX5_HUMAN	ALOX5
19382	Isorhamnetin	Astragalus Membranaceus	65.7568	0.340078	XDH_HUMAN	XDH
19382	Isorhamnetin	Astragalus Membranaceus	65.7568	0.340078	AMY1_HUMAN	AMY1A
19382	Isorhamnetin	Astragalus Membranaceus	65.7568	0.340078	HSPB1_HUMAN	HSPB1
19382	Isorhamnetin	Astragalus Membranaceus	65.7568	0.340078	CP1A2_HUMAN	CYP1A2
19382	Isorhamnetin	Astragalus Membranaceus	65.7568	0.340078	CP1A1_HUMAN	CYP1A1
19382	Isorhamnetin	Astragalus Membranaceus	65.7568	0.340078	CP1B1_HUMAN	CYP1B1
19382	Isorhamnetin	Astragalus Membranaceus	65.7568	0.340078	FEN1_HUMAN	FEN1
19382	Isorhamnetin	Astragalus Membranaceus	65.7568	0.340078	POLK_HUMAN	POLK
19382	Isorhamnetin	Astragalus Membranaceus	65.7568	0.340078	APEX1_HUMAN	APEX1
19382	Isorhamnetin	Astragalus Membranaceus	65.7568	0.340078	CAH2_HUMAN	CA2
19382	Isorhamnetin	Astragalus Membranaceus	65.7568	0.340078	CAH1_HUMAN	CA1
19382	Isorhamnetin	Astragalus Membranaceus	65.7568	0.340078	CAH4_HUMAN	CA4
19382	Isorhamnetin	Astragalus Membranaceus	65.7568	0.340078	CAH7_HUMAN	CA7
19382	Isorhamnetin	Astragalus Membranaceus	65.7568	0.340078	CAH12_HUMAN	CA12
19382	Isorhamnetin	Astragalus Membranaceus	65.7568	0.340078	PK3CG_HUMAN	PIK3CG
19382	Isorhamnetin	Astragalus Membranaceus	65.7568	0.340078	HIF1A_HUMAN	HIF1A
19382	Isorhamnetin	Astragalus Membranaceus	65.7568	0.340078	TNFA_HUMAN	TNF
19382	Isorhamnetin	Astragalus Membranaceus	65.7568	0.340078	P53_HUMAN	TP53
19382	Isorhamnetin	Astragalus Membranaceus	65.7568	0.340078	FLT3_HUMAN	FLT3
19382	Isorhamnetin	Astragalus Membranaceus	65.7568	0.340078	AA3R_HUMAN	ADORA3
19382	Isorhamnetin	Astragalus Membranaceus	65.7568	0.340078	MRP1_HUMAN	ABCC1
19382	Isorhamnetin	Astragalus Membranaceus	65.7568	0.340078	IL2_HUMAN	IL2
19382	Isorhamnetin	Astragalus Membranaceus	65.7568	0.340078	ANDR_HUMAN	AR
20345	Isodalbergin	Dalbergia Odorifera	90.7513	0.194953	MK01_HUMAN	MAPK1
20345	Isodalbergin	Dalbergia Odorifera	90.7513	0.194953	P53_HUMAN	TP53
20345	Isodalbergin	Dalbergia Odorifera	90.7513	0.194953	CAH9_HUMAN	CA9
20345	Isodalbergin	Dalbergia Odorifera	90.7513	0.194953	TSHR_HUMAN	TSHR
20345	Isodalbergin	Dalbergia Odorifera	90.7513	0.194953	PGH2_HUMAN	PTGS2
20345	Isodalbergin	Dalbergia Odorifera	90.7513	0.194953	PGH1_HUMAN	PTGS1
20474	3'-Hydroxymelanettin	Dalbergia Odorifera	65.3162	0.290338	PGH1_HUMAN	PTGS1
20474	3'-Hydroxymelanettin	Dalbergia Odorifera	65.3162	0.290338	MK01_HUMAN	MAPK1
20474	3'-Hydroxymelanettin	Dalbergia Odorifera	65.3162	0.290338	P53_HUMAN	TP53
20474	3'-Hydroxymelanettin	Dalbergia Odorifera	65.3162	0.290338	CAH9_HUMAN	CA9
20474	3'-Hydroxymelanettin	Dalbergia Odorifera	65.3162	0.290338	PGH2_HUMAN	PTGS2
20474	3'-Hydroxymelanettin	Dalbergia Odorifera	65.3162	0.290338	BCL2_HUMAN	BCL2
20474	3'-Hydroxymelanettin	Dalbergia Odorifera	65.3162	0.290338	TSHR_HUMAN	TSHR
20476	Stevein	Dalbergia Odorifera	77.4186	0.252412	PGH1_HUMAN	PTGS1
20476	Stevein	Dalbergia Odorifera	77.4186	0.252412	P53_HUMAN	TP53
20476	Stevein	Dalbergia Odorifera	77.4186	0.252412	MK01_HUMAN	MAPK1
20476	Stevein	Dalbergia Odorifera	77.4186	0.252412	PGH2_HUMAN	PTGS2
20476	Stevein	Dalbergia Odorifera	77.4186	0.252412	CAH9_HUMAN	CA9
20476	Stevein	Dalbergia Odorifera	77.4186	0.252412	TSHR_HUMAN	TSHR
20477	Dalbergin	Dalbergia Odorifera	90.7987	0.21526	BCL2_HUMAN	BCL2
20477	Dalbergin	Dalbergia Odorifera	90.7987	0.21526	PGH2_HUMAN	PTGS2
20477	Dalbergin	Dalbergia Odorifera	90.7987	0.21526	TSHR_HUMAN	TSHR
20477	Dalbergin	Dalbergia Odorifera	90.7987	0.21526	MK01_HUMAN	MAPK1
20477	Dalbergin	Dalbergia Odorifera	90.7987	0.21526	P53_HUMAN	TP53
20477	Dalbergin	Dalbergia Odorifera	90.7987	0.21526	CAH9_HUMAN	CA9
20477	Dalbergin	Dalbergia Odorifera	90.7987	0.21526	PGH1_HUMAN	PTGS1
20514	Isoparvifuran	Dalbergia Odorifera	100	0.212526	PGH1_HUMAN	PTGS1
20514	Isoparvifuran	Dalbergia Odorifera	100	0.212526	P53_HUMAN	TP53
20514	Isoparvifuran	Dalbergia Odorifera	100	0.212526	MK01_HUMAN	MAPK1
20514	Isoparvifuran	Dalbergia Odorifera	100	0.212526	TSHR_HUMAN	TSHR
20514	Isoparvifuran	Dalbergia Odorifera	100	0.212526	HIF1A_HUMAN	HIF1A
20514	Isoparvifuran	Dalbergia Odorifera	100	0.212526	CAH9_HUMAN	CA9
20598	Bolusanthin IV	Dalbergia Odorifera	100	0.22879	CAH9_HUMAN	CA9
20598	Bolusanthin IV	Dalbergia Odorifera	100	0.22879	HIF1A_HUMAN	HIF1A
20598	Bolusanthin IV	Dalbergia Odorifera	100	0.22879	TSHR_HUMAN	TSHR
20598	Bolusanthin IV	Dalbergia Odorifera	100	0.22879	PGH1_HUMAN	PTGS1
20598	Bolusanthin IV	Dalbergia Odorifera	100	0.22879	MK01_HUMAN	MAPK1
20598	Bolusanthin IV	Dalbergia Odorifera	100	0.22879	P53_HUMAN	TP53
20628	Odoriflavene	Dalbergia Odorifera	100	0.371771	CAH9_HUMAN	CA9
20628	Odoriflavene	Dalbergia Odorifera	100	0.371771	P53_HUMAN	TP53
20628	Odoriflavene	Dalbergia Odorifera	100	0.371771	PGH1_HUMAN	PTGS1
20628	Odoriflavene	Dalbergia Odorifera	100	0.371771	PGH2_HUMAN	PTGS2
20628	Odoriflavene	Dalbergia Odorifera	100	0.371771	TSHR_HUMAN	TSHR
20628	Odoriflavene	Dalbergia Odorifera	100	0.371771	MK01_HUMAN	MAPK1
20631	Duartin	Dalbergia Odorifera	100	0.507712	MK01_HUMAN	MAPK1
20631	Duartin	Dalbergia Odorifera	100	0.507712	CP3A4_HUMAN	CYP3A4
20631	Duartin	Dalbergia Odorifera	100	0.507712	TYDP1_HUMAN	TDP1
20638	Mucronulatol	Astragalus Membranaceus;Dalbergia Odorifera	100	0.376869	POLI_HUMAN	POLI
20638	Mucronulatol	Astragalus Membranaceus;Dalbergia Odorifera	100	0.376869	GEMI_HUMAN	GMNN
20638	Mucronulatol	Astragalus Membranaceus;Dalbergia Odorifera	100	0.376869	ABC3G_HUMAN	APOBEC3G
20638	Mucronulatol	Astragalus Membranaceus;Dalbergia Odorifera	100	0.376869	GLP1R_HUMAN	GLP1R
20638	Mucronulatol	Astragalus Membranaceus;Dalbergia Odorifera	100	0.376869	TYDP1_HUMAN	TDP1
20638	Mucronulatol	Astragalus Membranaceus;Dalbergia Odorifera	100	0.376869	IDHC_HUMAN	IDH1
20638	Mucronulatol	Astragalus Membranaceus;Dalbergia Odorifera	100	0.376869	SO1B1_HUMAN	SLCO1B1
20638	Mucronulatol	Astragalus Membranaceus;Dalbergia Odorifera	100	0.376869	SO1B3_HUMAN	SLCO1B3
20847	Isomucronustyrene	Dalbergia Odorifera	100	0.311623	MK01_HUMAN	MAPK1
20847	Isomucronustyrene	Dalbergia Odorifera	100	0.311623	PGH1_HUMAN	PTGS1
20847	Isomucronustyrene	Dalbergia Odorifera	100	0.311623	CAH9_HUMAN	CA9
20847	Isomucronustyrene	Dalbergia Odorifera	100	0.311623	CNR2_HUMAN	CNR2
20847	Isomucronustyrene	Dalbergia Odorifera	100	0.311623	AA3R_HUMAN	ADORA3
20847	Isomucronustyrene	Dalbergia Odorifera	100	0.311623	P53_HUMAN	TP53
20847	Isomucronustyrene	Dalbergia Odorifera	100	0.311623	PGH2_HUMAN	PTGS2
20847	Isomucronustyrene	Dalbergia Odorifera	100	0.311623	TSHR_HUMAN	TSHR
20988	Xenognosin B	Dalbergia Odorifera	87.3872	0.289362	PTN1_HUMAN	PTPN1
20988	Xenognosin B	Dalbergia Odorifera	87.3872	0.289362	NF2L2_HUMAN	NFE2L2
20988	Xenognosin B	Dalbergia Odorifera	87.3872	0.289362	CAH9_HUMAN	CA9
20988	Xenognosin B	Dalbergia Odorifera	87.3872	0.289362	P53_HUMAN	TP53
20988	Xenognosin B	Dalbergia Odorifera	87.3872	0.289362	PGH2_HUMAN	PTGS2
20988	Xenognosin B	Dalbergia Odorifera	87.3872	0.289362	MK01_HUMAN	MAPK1
20988	Xenognosin B	Dalbergia Odorifera	87.3872	0.289362	PGH1_HUMAN	PTGS1
20988	Xenognosin B	Dalbergia Odorifera	87.3872	0.289362	TSHR_HUMAN	TSHR
20991	Koparin	Dalbergia Odorifera	76.3045	0.322903	RECQ1_HUMAN	RECQL
20991	Koparin	Dalbergia Odorifera	76.3045	0.322903	HCD2_HUMAN	HSD17B10
20991	Koparin	Dalbergia Odorifera	76.3045	0.322903	KDM4E_HUMAN	KDM4E
20991	Koparin	Dalbergia Odorifera	76.3045	0.322903	TYDP1_HUMAN	TDP1
20991	Koparin	Dalbergia Odorifera	76.3045	0.322903	TAU_HUMAN	MAPT
20991	Koparin	Dalbergia Odorifera	76.3045	0.322903	AL1A1_HUMAN	ALDH1A1
20991	Koparin	Dalbergia Odorifera	76.3045	0.322903	LOX15_HUMAN	ALOX15
20991	Koparin	Dalbergia Odorifera	76.3045	0.322903	PGDH_HUMAN	HPGD
20991	Koparin	Dalbergia Odorifera	76.3045	0.322903	KAT2A_HUMAN	KAT2A
20991	Koparin	Dalbergia Odorifera	76.3045	0.322903	VDR_HUMAN	VDR
20991	Koparin	Dalbergia Odorifera	76.3045	0.322903	POLK_HUMAN	POLK
20991	Koparin	Dalbergia Odorifera	76.3045	0.322903	UBP1_HUMAN	USP1
20991	Koparin	Dalbergia Odorifera	76.3045	0.322903	SO1B1_HUMAN	SLCO1B1
20991	Koparin	Dalbergia Odorifera	76.3045	0.322903	SO1B3_HUMAN	SLCO1B3
20991	Koparin	Dalbergia Odorifera	76.3045	0.322903	APEX1_HUMAN	APEX1
20991	Koparin	Dalbergia Odorifera	76.3045	0.322903	MK01_HUMAN	MAPK1
20991	Koparin	Dalbergia Odorifera	76.3045	0.322903	TSHR_HUMAN	TSHR
20991	Koparin	Dalbergia Odorifera	76.3045	0.322903	MRP1_HUMAN	ABCC1
20991	Koparin	Dalbergia Odorifera	76.3045	0.322903	P53_HUMAN	TP53
20991	Koparin	Dalbergia Odorifera	76.3045	0.322903	HIF1A_HUMAN	HIF1A
20994	7-hydroxy-3-chromone	Astragalus Membranaceus	89.4866	0.398333	PGH2_HUMAN	PTGS2
20994	7-hydroxy-3-chromone	Astragalus Membranaceus	89.4866	0.398333	P53_HUMAN	TP53
20994	7-hydroxy-3-chromone	Astragalus Membranaceus	89.4866	0.398333	MK01_HUMAN	MAPK1
20994	7-hydroxy-3-chromone	Astragalus Membranaceus	89.4866	0.398333	TSHR_HUMAN	TSHR
20994	7-hydroxy-3-chromone	Astragalus Membranaceus	89.4866	0.398333	CAH9_HUMAN	CA9
21076	Biochanin A	Astragalus Membranaceus	90.5832	0.299202	CP19A_HUMAN	CYP19A1
21076	Biochanin A	Astragalus Membranaceus	90.5832	0.299202	FAS_HUMAN	FASN
21076	Biochanin A	Astragalus Membranaceus	90.5832	0.299202	ERR2_HUMAN	ESRRB
21076	Biochanin A	Astragalus Membranaceus	90.5832	0.299202	ALDH2_HUMAN	ALDH2
21076	Biochanin A	Astragalus Membranaceus	90.5832	0.299202	PIM1_HUMAN	PIM1
21076	Biochanin A	Astragalus Membranaceus	90.5832	0.299202	EGFR_HUMAN	EGFR
21076	Biochanin A	Astragalus Membranaceus	90.5832	0.299202	MRP2_HUMAN	ABCC2
21076	Biochanin A	Astragalus Membranaceus	90.5832	0.299202	CBR1_HUMAN	CBR1
21076	Biochanin A	Astragalus Membranaceus	90.5832	0.299202	CBR3_HUMAN	CBR3
21076	Biochanin A	Astragalus Membranaceus	90.5832	0.299202	DHB1_HUMAN	HSD17B1
21076	Biochanin A	Astragalus Membranaceus	90.5832	0.299202	DHB2_HUMAN	HSD17B2
21076	Biochanin A	Astragalus Membranaceus	90.5832	0.299202	ANDR_HUMAN	AR
21076	Biochanin A	Astragalus Membranaceus	90.5832	0.299202	GCR_HUMAN	NR3C1
21076	Biochanin A	Astragalus Membranaceus	90.5832	0.299202	LMNA_HUMAN	LMNA
21076	Biochanin A	Astragalus Membranaceus	90.5832	0.299202	RECQ1_HUMAN	RECQL
21076	Biochanin A	Astragalus Membranaceus	90.5832	0.299202	HCD2_HUMAN	HSD17B10
21076	Biochanin A	Astragalus Membranaceus	90.5832	0.299202	KDM4E_HUMAN	KDM4E
21076	Biochanin A	Astragalus Membranaceus	90.5832	0.299202	RAB9A_HUMAN	RAB9A
21076	Biochanin A	Astragalus Membranaceus	90.5832	0.299202	SMN_HUMAN	SMN1
21076	Biochanin A	Astragalus Membranaceus	90.5832	0.299202	TAU_HUMAN	MAPT
21076	Biochanin A	Astragalus Membranaceus	90.5832	0.299202	STAT1_HUMAN	STAT1
21076	Biochanin A	Astragalus Membranaceus	90.5832	0.299202	CP2CJ_HUMAN	CYP2C19
21076	Biochanin A	Astragalus Membranaceus	90.5832	0.299202	HIF1A_HUMAN	HIF1A
21076	Biochanin A	Astragalus Membranaceus	90.5832	0.299202	AL1A1_HUMAN	ALDH1A1
21076	Biochanin A	Astragalus Membranaceus	90.5832	0.299202	LOX12_HUMAN	ALOX12
21076	Biochanin A	Astragalus Membranaceus	90.5832	0.299202	MK01_HUMAN	MAPK1
21076	Biochanin A	Astragalus Membranaceus	90.5832	0.299202	NPC1_HUMAN	NPC1
21076	Biochanin A	Astragalus Membranaceus	90.5832	0.299202	PGDH_HUMAN	HPGD
21076	Biochanin A	Astragalus Membranaceus	90.5832	0.299202	P53_HUMAN	TP53
21076	Biochanin A	Astragalus Membranaceus	90.5832	0.299202	STAT3_HUMAN	STAT3
21076	Biochanin A	Astragalus Membranaceus	90.5832	0.299202	CP3A4_HUMAN	CYP3A4
21076	Biochanin A	Astragalus Membranaceus	90.5832	0.299202	CP2D6_HUMAN	CYP2D6
21076	Biochanin A	Astragalus Membranaceus	90.5832	0.299202	CP2C9_HUMAN	CYP2C9
21076	Biochanin A	Astragalus Membranaceus	90.5832	0.299202	GLCM_HUMAN	GBA
21076	Biochanin A	Astragalus Membranaceus	90.5832	0.299202	ATAD5_HUMAN	ATAD5
21076	Biochanin A	Astragalus Membranaceus	90.5832	0.299202	BIP_HUMAN	HSPA5
21076	Biochanin A	Astragalus Membranaceus	90.5832	0.299202	ESR2_HUMAN	ESR2
21076	Biochanin A	Astragalus Membranaceus	90.5832	0.299202	ESR1_HUMAN	ESR1
21076	Biochanin A	Astragalus Membranaceus	90.5832	0.299202	MDR1_HUMAN	ABCB1
21076	Biochanin A	Astragalus Membranaceus	90.5832	0.299202	ABCG2_HUMAN	ABCG2
21076	Biochanin A	Astragalus Membranaceus	90.5832	0.299202	MRP1_HUMAN	ABCC1
21076	Biochanin A	Astragalus Membranaceus	90.5832	0.299202	GEMI_HUMAN	GMNN
21076	Biochanin A	Astragalus Membranaceus	90.5832	0.299202	GLP1R_HUMAN	GLP1R
21076	Biochanin A	Astragalus Membranaceus	90.5832	0.299202	BRCA1_HUMAN	BRCA1
21076	Biochanin A	Astragalus Membranaceus	90.5832	0.299202	TYDP1_HUMAN	TDP1
21076	Biochanin A	Astragalus Membranaceus	90.5832	0.299202	TADBP_HUMAN	TARDBP
21076	Biochanin A	Astragalus Membranaceus	90.5832	0.299202	SO1B1_HUMAN	SLCO1B1
21076	Biochanin A	Astragalus Membranaceus	90.5832	0.299202	SO1B3_HUMAN	SLCO1B3
21076	Biochanin A	Astragalus Membranaceus	90.5832	0.299202	PTH1R_HUMAN	PTH1R
21076	Biochanin A	Astragalus Membranaceus	90.5832	0.299202	APEX1_HUMAN	APEX1
21076	Biochanin A	Astragalus Membranaceus	90.5832	0.299202	DAPK1_HUMAN	DAPK1
21076	Biochanin A	Astragalus Membranaceus	90.5832	0.299202	CAH1_HUMAN	CA1
21076	Biochanin A	Astragalus Membranaceus	90.5832	0.299202	CAH2_HUMAN	CA2
21076	Biochanin A	Astragalus Membranaceus	90.5832	0.299202	CAH4_HUMAN	CA4
21076	Biochanin A	Astragalus Membranaceus	90.5832	0.299202	CAH7_HUMAN	CA7
21076	Biochanin A	Astragalus Membranaceus	90.5832	0.299202	CAH12_HUMAN	CA12
21076	Biochanin A	Astragalus Membranaceus	90.5832	0.299202	ALDR_HUMAN	AKR1B1
21076	Biochanin A	Astragalus Membranaceus	90.5832	0.299202	AK1BA_HUMAN	AKR1B10
21076	Biochanin A	Astragalus Membranaceus	90.5832	0.299202	CP1B1_HUMAN	CYP1B1
21076	Biochanin A	Astragalus Membranaceus	90.5832	0.299202	PRGR_HUMAN	PGR
21076	Biochanin A	Astragalus Membranaceus	90.5832	0.299202	CAH9_HUMAN	CA9
21076	Biochanin A	Astragalus Membranaceus	90.5832	0.299202	TSHR_HUMAN	TSHR
21510	L-3-Hydroxy-9-methoxypterocarpan	Astragalus Membranaceus;Dalbergia Odorifera	100	0.299586	CP1A1_HUMAN	CYP1A1
21510	L-3-Hydroxy-9-methoxypterocarpan	Astragalus Membranaceus;Dalbergia Odorifera	100	0.299586	CP1B1_HUMAN	CYP1B1
21511	Methylnissolin	Astragalus Membranaceus;Dalbergia Odorifera	100	0.40328	MK01_HUMAN	MAPK1
21511	Methylnissolin	Astragalus Membranaceus;Dalbergia Odorifera	100	0.40328	TSHR_HUMAN	TSHR
21511	Methylnissolin	Astragalus Membranaceus;Dalbergia Odorifera	100	0.40328	AA3R_HUMAN	ADORA3
21511	Methylnissolin	Astragalus Membranaceus;Dalbergia Odorifera	100	0.40328	PGH1_HUMAN	PTGS1
21511	Methylnissolin	Astragalus Membranaceus;Dalbergia Odorifera	100	0.40328	P53_HUMAN	TP53
21511	Methylnissolin	Astragalus Membranaceus;Dalbergia Odorifera	100	0.40328	PGH2_HUMAN	PTGS2
21511	Methylnissolin	Astragalus Membranaceus;Dalbergia Odorifera	100	0.40328	CAH9_HUMAN	CA9
21774	9-O-Methylcoumestrol	Dalbergia Odorifera	91.2262	0.305601	PGH1_HUMAN	PTGS1
21774	9-O-Methylcoumestrol	Dalbergia Odorifera	91.2262	0.305601	MK01_HUMAN	MAPK1
21774	9-O-Methylcoumestrol	Dalbergia Odorifera	91.2262	0.305601	TSHR_HUMAN	TSHR
21774	9-O-Methylcoumestrol	Dalbergia Odorifera	91.2262	0.305601	HIF1A_HUMAN	HIF1A
21774	9-O-Methylcoumestrol	Dalbergia Odorifera	91.2262	0.305601	CAH9_HUMAN	CA9
21774	9-O-Methylcoumestrol	Dalbergia Odorifera	91.2262	0.305601	P53_HUMAN	TP53
21906	-	Salvia miltiorrhiza Bunge	100	0.499754	EHMT2_HUMAN	EHMT2
21906	-	Salvia miltiorrhiza Bunge	100	0.499754	CBX1_HUMAN	CBX1
21906	-	Salvia miltiorrhiza Bunge	100	0.499754	ATX2_HUMAN	ATXN2
21906	-	Salvia miltiorrhiza Bunge	100	0.499754	TYDP1_HUMAN	TDP1
21906	-	Salvia miltiorrhiza Bunge	100	0.499754	SYUA_HUMAN	SNCA
21929	Mono-O-methylwightin	Salvia miltiorrhiza Bunge	100	0.493991	AA3R_HUMAN	ADORA3
21929	Mono-O-methylwightin	Salvia miltiorrhiza Bunge	100	0.493991	TSHR_HUMAN	TSHR
21929	Mono-O-methylwightin	Salvia miltiorrhiza Bunge	100	0.493991	TERT_HUMAN	TERT
21929	Mono-O-methylwightin	Salvia miltiorrhiza Bunge	100	0.493991	CAH9_HUMAN	CA9
21929	Mono-O-methylwightin	Salvia miltiorrhiza Bunge	100	0.493991	PGH2_HUMAN	PTGS2
21929	Mono-O-methylwightin	Salvia miltiorrhiza Bunge	100	0.493991	P53_HUMAN	TP53
21929	Mono-O-methylwightin	Salvia miltiorrhiza Bunge	100	0.493991	MK01_HUMAN	MAPK1
26864	Abrisapogenol D	Salvia miltiorrhiza Bunge	95.6324	0.786864	TSHR_HUMAN	TSHR
26864	Abrisapogenol D	Salvia miltiorrhiza Bunge	95.6324	0.786864	MK01_HUMAN	MAPK1
26864	Abrisapogenol D	Salvia miltiorrhiza Bunge	95.6324	0.786864	CNR2_HUMAN	CNR2
26864	Abrisapogenol D	Salvia miltiorrhiza Bunge	95.6324	0.786864	TNFA_HUMAN	TNF
26864	Abrisapogenol D	Salvia miltiorrhiza Bunge	95.6324	0.786864	PTN2_HUMAN	PTPN2
26864	Abrisapogenol D	Salvia miltiorrhiza Bunge	95.6324	0.786864	NR1H3_HUMAN	NR1H3
26864	Abrisapogenol D	Salvia miltiorrhiza Bunge	95.6324	0.786864	P53_HUMAN	TP53
26864	Abrisapogenol D	Salvia miltiorrhiza Bunge	95.6324	0.786864	NR1H2_HUMAN	NR1H2
26864	Abrisapogenol D	Salvia miltiorrhiza Bunge	95.6324	0.786864	HIF1A_HUMAN	HIF1A
27968	Melanin	Dalbergia Odorifera	60.6552	0.446508	I23O1_HUMAN	IDO1
27968	Melanin	Dalbergia Odorifera	60.6552	0.446508	PTN6_HUMAN	PTPN6
27968	Melanin	Dalbergia Odorifera	60.6552	0.446508	MK01_HUMAN	MAPK1
27968	Melanin	Dalbergia Odorifera	60.6552	0.446508	TERT_HUMAN	TERT
27968	Melanin	Dalbergia Odorifera	60.6552	0.446508	CTNB1_HUMAN	CTNNB1
27968	Melanin	Dalbergia Odorifera	60.6552	0.446508	P53_HUMAN	TP53
27968	Melanin	Dalbergia Odorifera	60.6552	0.446508	TSHR_HUMAN	TSHR
28203	salviolone	Salvia miltiorrhiza Bunge	100	0.287489	PGH1_HUMAN	PTGS1
28203	salviolone	Salvia miltiorrhiza Bunge	100	0.287489	CAH9_HUMAN	CA9
28203	salviolone	Salvia miltiorrhiza Bunge	100	0.287489	I23O1_HUMAN	IDO1
28203	salviolone	Salvia miltiorrhiza Bunge	100	0.287489	MK01_HUMAN	MAPK1
28203	salviolone	Salvia miltiorrhiza Bunge	100	0.287489	TSHR_HUMAN	TSHR
28203	salviolone	Salvia miltiorrhiza Bunge	100	0.287489	P53_HUMAN	TP53
28203	salviolone	Salvia miltiorrhiza Bunge	100	0.287489	CNR2_HUMAN	CNR2
28212	Flavaxin	Astragalus Membranaceus	45.1883	0.638605	PUR6_HUMAN	PAICS
28212	Flavaxin	Astragalus Membranaceus	45.1883	0.638605	LMNA_HUMAN	LMNA
28212	Flavaxin	Astragalus Membranaceus	45.1883	0.638605	BRCA1_HUMAN	BRCA1
28212	Flavaxin	Astragalus Membranaceus	45.1883	0.638605	RECQ1_HUMAN	RECQL
28212	Flavaxin	Astragalus Membranaceus	45.1883	0.638605	KDM4E_HUMAN	KDM4E
28212	Flavaxin	Astragalus Membranaceus	45.1883	0.638605	HCD2_HUMAN	HSD17B10
28212	Flavaxin	Astragalus Membranaceus	45.1883	0.638605	HD_HUMAN	HTT
28212	Flavaxin	Astragalus Membranaceus	45.1883	0.638605	CASP7_HUMAN	CASP7
28212	Flavaxin	Astragalus Membranaceus	45.1883	0.638605	TAU_HUMAN	MAPT
28212	Flavaxin	Astragalus Membranaceus	45.1883	0.638605	HBB_HUMAN	HBB
28212	Flavaxin	Astragalus Membranaceus	45.1883	0.638605	UBP2_HUMAN	USP2
28212	Flavaxin	Astragalus Membranaceus	45.1883	0.638605	CASP1_HUMAN	CASP1
28212	Flavaxin	Astragalus Membranaceus	45.1883	0.638605	GLCM_HUMAN	GBA
28212	Flavaxin	Astragalus Membranaceus	45.1883	0.638605	VDR_HUMAN	VDR
28212	Flavaxin	Astragalus Membranaceus	45.1883	0.638605	ABC3G_HUMAN	APOBEC3G
28212	Flavaxin	Astragalus Membranaceus	45.1883	0.638605	UBP1_HUMAN	USP1
28212	Flavaxin	Astragalus Membranaceus	45.1883	0.638605	APEX1_HUMAN	APEX1
28328	Przewaquinone B	Salvia miltiorrhiza Bunge	81.535	0.339147	PTN6_HUMAN	PTPN6
28328	Przewaquinone B	Salvia miltiorrhiza Bunge	81.535	0.339147	P53_HUMAN	TP53
28328	Przewaquinone B	Salvia miltiorrhiza Bunge	81.535	0.339147	PGH1_HUMAN	PTGS1
28328	Przewaquinone B	Salvia miltiorrhiza Bunge	81.535	0.339147	TSHR_HUMAN	TSHR
28328	Przewaquinone B	Salvia miltiorrhiza Bunge	81.535	0.339147	CTNB1_HUMAN	CTNNB1
28328	Przewaquinone B	Salvia miltiorrhiza Bunge	81.535	0.339147	MK01_HUMAN	MAPK1
28328	Przewaquinone B	Salvia miltiorrhiza Bunge	81.535	0.339147	HIF1A_HUMAN	HIF1A
28373	Tanshinone I	Salvia miltiorrhiza Bunge	100	0.290331	MDR1_HUMAN	ABCB1
28373	Tanshinone I	Salvia miltiorrhiza Bunge	100	0.290331	TYDP1_HUMAN	TDP1
28373	Tanshinone I	Salvia miltiorrhiza Bunge	100	0.290331	TAU_HUMAN	MAPT
28373	Tanshinone I	Salvia miltiorrhiza Bunge	100	0.290331	BLM_HUMAN	BLM
28373	Tanshinone I	Salvia miltiorrhiza Bunge	100	0.290331	DPOLB_HUMAN	POLB
28373	Tanshinone I	Salvia miltiorrhiza Bunge	100	0.290331	KDM4A_HUMAN	KDM4A
28373	Tanshinone I	Salvia miltiorrhiza Bunge	100	0.290331	P53_HUMAN	TP53
28373	Tanshinone I	Salvia miltiorrhiza Bunge	100	0.290331	EHMT2_HUMAN	EHMT2
28373	Tanshinone I	Salvia miltiorrhiza Bunge	100	0.290331	BAZ2B_HUMAN	BAZ2B
28373	Tanshinone I	Salvia miltiorrhiza Bunge	100	0.290331	ATAD5_HUMAN	ATAD5
28373	Tanshinone I	Salvia miltiorrhiza Bunge	100	0.290331	VDR_HUMAN	VDR
28373	Tanshinone I	Salvia miltiorrhiza Bunge	100	0.290331	CBX1_HUMAN	CBX1
28373	Tanshinone I	Salvia miltiorrhiza Bunge	100	0.290331	POLI_HUMAN	POLI
28373	Tanshinone I	Salvia miltiorrhiza Bunge	100	0.290331	FEN1_HUMAN	FEN1
28373	Tanshinone I	Salvia miltiorrhiza Bunge	100	0.290331	POLH_HUMAN	POLH
28373	Tanshinone I	Salvia miltiorrhiza Bunge	100	0.290331	POLK_HUMAN	POLK
28373	Tanshinone I	Salvia miltiorrhiza Bunge	100	0.290331	GEMI_HUMAN	GMNN
28373	Tanshinone I	Salvia miltiorrhiza Bunge	100	0.290331	ATX2_HUMAN	ATXN2
28373	Tanshinone I	Salvia miltiorrhiza Bunge	100	0.290331	BRCA1_HUMAN	BRCA1
28373	Tanshinone I	Salvia miltiorrhiza Bunge	100	0.290331	GNAS2_HUMAN	GNAS
28373	Tanshinone I	Salvia miltiorrhiza Bunge	100	0.290331	PIN1_HUMAN	PIN1
28373	Tanshinone I	Salvia miltiorrhiza Bunge	100	0.290331	GLHA_HUMAN	CGA
28373	Tanshinone I	Salvia miltiorrhiza Bunge	100	0.290331	TERT_HUMAN	TERT
28373	Tanshinone I	Salvia miltiorrhiza Bunge	100	0.290331	EST2_HUMAN	CES2
28373	Tanshinone I	Salvia miltiorrhiza Bunge	100	0.290331	ACES_HUMAN	ACHE
28373	Tanshinone I	Salvia miltiorrhiza Bunge	100	0.290331	EST1_HUMAN	CES1
28373	Tanshinone I	Salvia miltiorrhiza Bunge	100	0.290331	TADBP_HUMAN	TARDBP
28373	Tanshinone I	Salvia miltiorrhiza Bunge	100	0.290331	PTN6_HUMAN	PTPN6
28373	Tanshinone I	Salvia miltiorrhiza Bunge	100	0.290331	PTN11_HUMAN	PTPN11
28373	Tanshinone I	Salvia miltiorrhiza Bunge	100	0.290331	UBP1_HUMAN	USP1
28373	Tanshinone I	Salvia miltiorrhiza Bunge	100	0.290331	PLK1_HUMAN	PLK1
28373	Tanshinone I	Salvia miltiorrhiza Bunge	100	0.290331	RPGF3_HUMAN	RAPGEF3
28373	Tanshinone I	Salvia miltiorrhiza Bunge	100	0.290331	EZH2_HUMAN	EZH2
28373	Tanshinone I	Salvia miltiorrhiza Bunge	100	0.290331	MGLL_HUMAN	MGLL
28373	Tanshinone I	Salvia miltiorrhiza Bunge	100	0.290331	STAT3_HUMAN	STAT3
28373	Tanshinone I	Salvia miltiorrhiza Bunge	100	0.290331	MK01_HUMAN	MAPK1
28373	Tanshinone I	Salvia miltiorrhiza Bunge	100	0.290331	TSHR_HUMAN	TSHR
28374	formyltanshinone	Salvia miltiorrhiza Bunge	78.4736	0.307745	HIF1A_HUMAN	HIF1A
28374	formyltanshinone	Salvia miltiorrhiza Bunge	78.4736	0.307745	CTNB1_HUMAN	CTNNB1
28374	formyltanshinone	Salvia miltiorrhiza Bunge	78.4736	0.307745	PGH1_HUMAN	PTGS1
28374	formyltanshinone	Salvia miltiorrhiza Bunge	78.4736	0.307745	MK01_HUMAN	MAPK1
28374	formyltanshinone	Salvia miltiorrhiza Bunge	78.4736	0.307745	P53_HUMAN	TP53
28374	formyltanshinone	Salvia miltiorrhiza Bunge	78.4736	0.307745	PTN6_HUMAN	PTPN6
28374	formyltanshinone	Salvia miltiorrhiza Bunge	78.4736	0.307745	TERT_HUMAN	TERT
28374	formyltanshinone	Salvia miltiorrhiza Bunge	78.4736	0.307745	TSHR_HUMAN	TSHR
28375	Tanshinol A	Salvia miltiorrhiza Bunge	85.3948	0.333483	MK01_HUMAN	MAPK1
28375	Tanshinol A	Salvia miltiorrhiza Bunge	85.3948	0.333483	CTNB1_HUMAN	CTNNB1
28375	Tanshinol A	Salvia miltiorrhiza Bunge	85.3948	0.333483	P53_HUMAN	TP53
28375	Tanshinol A	Salvia miltiorrhiza Bunge	85.3948	0.333483	HIF1A_HUMAN	HIF1A
28375	Tanshinol A	Salvia miltiorrhiza Bunge	85.3948	0.333483	TSHR_HUMAN	TSHR
28375	Tanshinol A	Salvia miltiorrhiza Bunge	85.3948	0.333483	PTN6_HUMAN	PTPN6
28375	Tanshinol A	Salvia miltiorrhiza Bunge	85.3948	0.333483	PGH1_HUMAN	PTGS1
28377	Dehydrotanshinone II A	Salvia miltiorrhiza Bunge	100	0.370585	I23O1_HUMAN	IDO1
28377	Dehydrotanshinone II A	Salvia miltiorrhiza Bunge	100	0.370585	MK01_HUMAN	MAPK1
28377	Dehydrotanshinone II A	Salvia miltiorrhiza Bunge	100	0.370585	PTN6_HUMAN	PTPN6
28377	Dehydrotanshinone II A	Salvia miltiorrhiza Bunge	100	0.370585	PGH1_HUMAN	PTGS1
28377	Dehydrotanshinone II A	Salvia miltiorrhiza Bunge	100	0.370585	CNR2_HUMAN	CNR2
28377	Dehydrotanshinone II A	Salvia miltiorrhiza Bunge	100	0.370585	HIF1A_HUMAN	HIF1A
28377	Dehydrotanshinone II A	Salvia miltiorrhiza Bunge	100	0.370585	TSHR_HUMAN	TSHR
28377	Dehydrotanshinone II A	Salvia miltiorrhiza Bunge	100	0.370585	P53_HUMAN	TP53
28387	1,2-Dihydrotanshiquinone	Salvia miltiorrhiza Bunge	100	0.309516	HIF1A_HUMAN	HIF1A
28387	1,2-Dihydrotanshiquinone	Salvia miltiorrhiza Bunge	100	0.309516	TSHR_HUMAN	TSHR
28387	1,2-Dihydrotanshiquinone	Salvia miltiorrhiza Bunge	100	0.309516	MK01_HUMAN	MAPK1
28387	1,2-Dihydrotanshiquinone	Salvia miltiorrhiza Bunge	100	0.309516	TERT_HUMAN	TERT
28387	1,2-Dihydrotanshiquinone	Salvia miltiorrhiza Bunge	100	0.309516	PTN6_HUMAN	PTPN6
28387	1,2-Dihydrotanshiquinone	Salvia miltiorrhiza Bunge	100	0.309516	PGH1_HUMAN	PTGS1
28387	1,2-Dihydrotanshiquinone	Salvia miltiorrhiza Bunge	100	0.309516	P53_HUMAN	TP53
28387	1,2-Dihydrotanshiquinone	Salvia miltiorrhiza Bunge	100	0.309516	CTNB1_HUMAN	CTNNB1
28388	Methylenetanshinquinone	Salvia miltiorrhiza Bunge	100	0.304086	P53_HUMAN	TP53
28388	Methylenetanshinquinone	Salvia miltiorrhiza Bunge	100	0.304086	PGH1_HUMAN	PTGS1
28388	Methylenetanshinquinone	Salvia miltiorrhiza Bunge	100	0.304086	HIF1A_HUMAN	HIF1A
28388	Methylenetanshinquinone	Salvia miltiorrhiza Bunge	100	0.304086	MK01_HUMAN	MAPK1
28388	Methylenetanshinquinone	Salvia miltiorrhiza Bunge	100	0.304086	CTNB1_HUMAN	CTNNB1
28388	Methylenetanshinquinone	Salvia miltiorrhiza Bunge	100	0.304086	PTN6_HUMAN	PTPN6
28388	Methylenetanshinquinone	Salvia miltiorrhiza Bunge	100	0.304086	TSHR_HUMAN	TSHR
28388	Methylenetanshinquinone	Salvia miltiorrhiza Bunge	100	0.304086	TERT_HUMAN	TERT
28389	1-methyl-8,9-dihydro-7H-naphtho[5,6-g]benzofuran-6,10,11-trione	Salvia miltiorrhiza Bunge	81.6167	0.282392	PGH1_HUMAN	PTGS1
28389	1-methyl-8,9-dihydro-7H-naphtho[5,6-g]benzofuran-6,10,11-trione	Salvia miltiorrhiza Bunge	81.6167	0.282392	P53_HUMAN	TP53
28389	1-methyl-8,9-dihydro-7H-naphtho[5,6-g]benzofuran-6,10,11-trione	Salvia miltiorrhiza Bunge	81.6167	0.282392	PTN6_HUMAN	PTPN6
28389	1-methyl-8,9-dihydro-7H-naphtho[5,6-g]benzofuran-6,10,11-trione	Salvia miltiorrhiza Bunge	81.6167	0.282392	HIF1A_HUMAN	HIF1A
28389	1-methyl-8,9-dihydro-7H-naphtho[5,6-g]benzofuran-6,10,11-trione	Salvia miltiorrhiza Bunge	81.6167	0.282392	CTNB1_HUMAN	CTNNB1
28389	1-methyl-8,9-dihydro-7H-naphtho[5,6-g]benzofuran-6,10,11-trione	Salvia miltiorrhiza Bunge	81.6167	0.282392	MK01_HUMAN	MAPK1
28389	1-methyl-8,9-dihydro-7H-naphtho[5,6-g]benzofuran-6,10,11-trione	Salvia miltiorrhiza Bunge	81.6167	0.282392	I23O1_HUMAN	IDO1
28389	1-methyl-8,9-dihydro-7H-naphtho[5,6-g]benzofuran-6,10,11-trione	Salvia miltiorrhiza Bunge	81.6167	0.282392	TSHR_HUMAN	TSHR
28390	Pubescene A	Salvia miltiorrhiza Bunge	100	0.39161	LMNA_HUMAN	LMNA
28390	Pubescene A	Salvia miltiorrhiza Bunge	100	0.39161	RECQ1_HUMAN	RECQL
28390	Pubescene A	Salvia miltiorrhiza Bunge	100	0.39161	HCD2_HUMAN	HSD17B10
28390	Pubescene A	Salvia miltiorrhiza Bunge	100	0.39161	KDM4E_HUMAN	KDM4E
28390	Pubescene A	Salvia miltiorrhiza Bunge	100	0.39161	TYDP1_HUMAN	TDP1
28390	Pubescene A	Salvia miltiorrhiza Bunge	100	0.39161	TAU_HUMAN	MAPT
28390	Pubescene A	Salvia miltiorrhiza Bunge	100	0.39161	AL1A1_HUMAN	ALDH1A1
28390	Pubescene A	Salvia miltiorrhiza Bunge	100	0.39161	LOX12_HUMAN	ALOX12
28390	Pubescene A	Salvia miltiorrhiza Bunge	100	0.39161	LMBL1_HUMAN	L3MBTL1
28390	Pubescene A	Salvia miltiorrhiza Bunge	100	0.39161	MK01_HUMAN	MAPK1
28390	Pubescene A	Salvia miltiorrhiza Bunge	100	0.39161	PGDH_HUMAN	HPGD
28390	Pubescene A	Salvia miltiorrhiza Bunge	100	0.39161	P53_HUMAN	TP53
28390	Pubescene A	Salvia miltiorrhiza Bunge	100	0.39161	DPOLB_HUMAN	POLB
28390	Pubescene A	Salvia miltiorrhiza Bunge	100	0.39161	KDM4A_HUMAN	KDM4A
28390	Pubescene A	Salvia miltiorrhiza Bunge	100	0.39161	NF2L2_HUMAN	NFE2L2
28390	Pubescene A	Salvia miltiorrhiza Bunge	100	0.39161	KAT2A_HUMAN	KAT2A
28390	Pubescene A	Salvia miltiorrhiza Bunge	100	0.39161	EHMT2_HUMAN	EHMT2
28390	Pubescene A	Salvia miltiorrhiza Bunge	100	0.39161	BAZ2B_HUMAN	BAZ2B
28390	Pubescene A	Salvia miltiorrhiza Bunge	100	0.39161	ATAD5_HUMAN	ATAD5
28390	Pubescene A	Salvia miltiorrhiza Bunge	100	0.39161	VDR_HUMAN	VDR
28390	Pubescene A	Salvia miltiorrhiza Bunge	100	0.39161	APAF_HUMAN	APAF1
28390	Pubescene A	Salvia miltiorrhiza Bunge	100	0.39161	CBX1_HUMAN	CBX1
28390	Pubescene A	Salvia miltiorrhiza Bunge	100	0.39161	POLI_HUMAN	POLI
28390	Pubescene A	Salvia miltiorrhiza Bunge	100	0.39161	FEN1_HUMAN	FEN1
28390	Pubescene A	Salvia miltiorrhiza Bunge	100	0.39161	RGS4_HUMAN	RGS4
28390	Pubescene A	Salvia miltiorrhiza Bunge	100	0.39161	POLH_HUMAN	POLH
28390	Pubescene A	Salvia miltiorrhiza Bunge	100	0.39161	POLK_HUMAN	POLK
28390	Pubescene A	Salvia miltiorrhiza Bunge	100	0.39161	SMAD3_HUMAN	SMAD3
28390	Pubescene A	Salvia miltiorrhiza Bunge	100	0.39161	UBP1_HUMAN	USP1
28390	Pubescene A	Salvia miltiorrhiza Bunge	100	0.39161	ALDR_HUMAN	AKR1B1
28390	Pubescene A	Salvia miltiorrhiza Bunge	100	0.39161	GEMI_HUMAN	GMNN
28390	Pubescene A	Salvia miltiorrhiza Bunge	100	0.39161	GNAS2_HUMAN	GNAS
28390	Pubescene A	Salvia miltiorrhiza Bunge	100	0.39161	TERT_HUMAN	TERT
28390	Pubescene A	Salvia miltiorrhiza Bunge	100	0.39161	ANDR_HUMAN	AR
28390	Pubescene A	Salvia miltiorrhiza Bunge	100	0.39161	GCR_HUMAN	NR3C1
28390	Pubescene A	Salvia miltiorrhiza Bunge	100	0.39161	PRGR_HUMAN	PGR
28390	Pubescene A	Salvia miltiorrhiza Bunge	100	0.39161	EST2_HUMAN	CES2
28390	Pubescene A	Salvia miltiorrhiza Bunge	100	0.39161	ACES_HUMAN	ACHE
28390	Pubescene A	Salvia miltiorrhiza Bunge	100	0.39161	EST1_HUMAN	CES1
28390	Pubescene A	Salvia miltiorrhiza Bunge	100	0.39161	PTN6_HUMAN	PTPN6
28390	Pubescene A	Salvia miltiorrhiza Bunge	100	0.39161	PTN11_HUMAN	PTPN11
28390	Pubescene A	Salvia miltiorrhiza Bunge	100	0.39161	PTH1R_HUMAN	PTH1R
28390	Pubescene A	Salvia miltiorrhiza Bunge	100	0.39161	MBNL1_HUMAN	MBNL1
28390	Pubescene A	Salvia miltiorrhiza Bunge	100	0.39161	PLK1_HUMAN	PLK1
28390	Pubescene A	Salvia miltiorrhiza Bunge	100	0.39161	RPGF3_HUMAN	RAPGEF3
28390	Pubescene A	Salvia miltiorrhiza Bunge	100	0.39161	EZH2_HUMAN	EZH2
28390	Pubescene A	Salvia miltiorrhiza Bunge	100	0.39161	MGLL_HUMAN	MGLL
28390	Pubescene A	Salvia miltiorrhiza Bunge	100	0.39161	APEX1_HUMAN	APEX1
28390	Pubescene A	Salvia miltiorrhiza Bunge	100	0.39161	HIF1A_HUMAN	HIF1A
28390	Pubescene A	Salvia miltiorrhiza Bunge	100	0.39161	STAT3_HUMAN	STAT3
28390	Pubescene A	Salvia miltiorrhiza Bunge	100	0.39161	MP2K1_HUMAN	MAP2K1
28390	Pubescene A	Salvia miltiorrhiza Bunge	100	0.39161	TSHR_HUMAN	TSHR
28391	Tanshinone IIb	Salvia miltiorrhiza Bunge	89.8197	0.438604	EZH2_HUMAN	EZH2
28394	Tanshinaldehyde II	Salvia miltiorrhiza Bunge	84.6495	0.409282	PTN6_HUMAN	PTPN6
28394	Tanshinaldehyde II	Salvia miltiorrhiza Bunge	84.6495	0.409282	TSHR_HUMAN	TSHR
28394	Tanshinaldehyde II	Salvia miltiorrhiza Bunge	84.6495	0.409282	P53_HUMAN	TP53
28394	Tanshinaldehyde II	Salvia miltiorrhiza Bunge	84.6495	0.409282	MK01_HUMAN	MAPK1
28394	Tanshinaldehyde II	Salvia miltiorrhiza Bunge	84.6495	0.409282	I23O1_HUMAN	IDO1
28394	Tanshinaldehyde II	Salvia miltiorrhiza Bunge	84.6495	0.409282	HIF1A_HUMAN	HIF1A
28394	Tanshinaldehyde II	Salvia miltiorrhiza Bunge	84.6495	0.409282	PGH1_HUMAN	PTGS1
28441	Isotanshinone I	Salvia miltiorrhiza Bunge	100	0.289865	P53_HUMAN	TP53
28441	Isotanshinone I	Salvia miltiorrhiza Bunge	100	0.289865	I23O1_HUMAN	IDO1
28441	Isotanshinone I	Salvia miltiorrhiza Bunge	100	0.289865	BCL2_HUMAN	BCL2
28441	Isotanshinone I	Salvia miltiorrhiza Bunge	100	0.289865	MK01_HUMAN	MAPK1
28441	Isotanshinone I	Salvia miltiorrhiza Bunge	100	0.289865	TSHR_HUMAN	TSHR
28441	Isotanshinone I	Salvia miltiorrhiza Bunge	100	0.289865	PTN6_HUMAN	PTPN6
28442	Isotanshinone II	Salvia miltiorrhiza Bunge	100	0.391042	CNR2_HUMAN	CNR2
28442	Isotanshinone II	Salvia miltiorrhiza Bunge	100	0.391042	PGH1_HUMAN	PTGS1
28442	Isotanshinone II	Salvia miltiorrhiza Bunge	100	0.391042	TSHR_HUMAN	TSHR
28442	Isotanshinone II	Salvia miltiorrhiza Bunge	100	0.391042	P53_HUMAN	TP53
28442	Isotanshinone II	Salvia miltiorrhiza Bunge	100	0.391042	MK01_HUMAN	MAPK1
28442	Isotanshinone II	Salvia miltiorrhiza Bunge	100	0.391042	I23O1_HUMAN	IDO1
28446	Tanshilactone	Salvia miltiorrhiza Bunge	100	0.260536	CAH9_HUMAN	CA9
28446	Tanshilactone	Salvia miltiorrhiza Bunge	100	0.260536	TSHR_HUMAN	TSHR
28446	Tanshilactone	Salvia miltiorrhiza Bunge	100	0.260536	PGH1_HUMAN	PTGS1
28446	Tanshilactone	Salvia miltiorrhiza Bunge	100	0.260536	MK01_HUMAN	MAPK1
28446	Tanshilactone	Salvia miltiorrhiza Bunge	100	0.260536	P53_HUMAN	TP53
28446	Tanshilactone	Salvia miltiorrhiza Bunge	100	0.260536	HIF1A_HUMAN	HIF1A
28446	Tanshilactone	Salvia miltiorrhiza Bunge	100	0.260536	PTN6_HUMAN	PTPN6
28919	Adenine nucleoside	Astragalus Membranaceus	42.3686	0.19707	LMNA_HUMAN	LMNA
28919	Adenine nucleoside	Astragalus Membranaceus	42.3686	0.19707	HD_HUMAN	HTT
28919	Adenine nucleoside	Astragalus Membranaceus	42.3686	0.19707	HIF1A_HUMAN	HIF1A
28919	Adenine nucleoside	Astragalus Membranaceus	42.3686	0.19707	MK01_HUMAN	MAPK1
28919	Adenine nucleoside	Astragalus Membranaceus	42.3686	0.19707	CP3A4_HUMAN	CYP3A4
28919	Adenine nucleoside	Astragalus Membranaceus	42.3686	0.19707	RXFP1_HUMAN	RXFP1
28919	Adenine nucleoside	Astragalus Membranaceus	42.3686	0.19707	RXFP2_HUMAN	RXFP2
28919	Adenine nucleoside	Astragalus Membranaceus	42.3686	0.19707	V1BR_HUMAN	AVPR1B
28919	Adenine nucleoside	Astragalus Membranaceus	42.3686	0.19707	ATAD5_HUMAN	ATAD5
28919	Adenine nucleoside	Astragalus Membranaceus	42.3686	0.19707	CP2C9_HUMAN	CYP2C9
28919	Adenine nucleoside	Astragalus Membranaceus	42.3686	0.19707	CP2CJ_HUMAN	CYP2C19
28919	Adenine nucleoside	Astragalus Membranaceus	42.3686	0.19707	CP1A2_HUMAN	CYP1A2
28919	Adenine nucleoside	Astragalus Membranaceus	42.3686	0.19707	CP2D6_HUMAN	CYP2D6
28919	Adenine nucleoside	Astragalus Membranaceus	42.3686	0.19707	SC5A7_HUMAN	SLC5A7
28919	Adenine nucleoside	Astragalus Membranaceus	42.3686	0.19707	GNAS2_HUMAN	GNAS
28919	Adenine nucleoside	Astragalus Membranaceus	42.3686	0.19707	TYDP1_HUMAN	TDP1
29621	Daphneolone	Salvia miltiorrhiza Bunge	95.9454	0.284553	ATAD5_HUMAN	ATAD5
29621	Daphneolone	Salvia miltiorrhiza Bunge	95.9454	0.284553	POLI_HUMAN	POLI
29621	Daphneolone	Salvia miltiorrhiza Bunge	95.9454	0.284553	NR0B1_HUMAN	NR0B1
29621	Daphneolone	Salvia miltiorrhiza Bunge	95.9454	0.284553	TADBP_HUMAN	TARDBP
29621	Daphneolone	Salvia miltiorrhiza Bunge	95.9454	0.284553	UBP1_HUMAN	USP1
29621	Daphneolone	Salvia miltiorrhiza Bunge	95.9454	0.284553	DPP4_HUMAN	DPP4
29621	Daphneolone	Salvia miltiorrhiza Bunge	95.9454	0.284553	AA3R_HUMAN	ADORA3
29621	Daphneolone	Salvia miltiorrhiza Bunge	95.9454	0.284553	MK01_HUMAN	MAPK1
29621	Daphneolone	Salvia miltiorrhiza Bunge	95.9454	0.284553	TSHR_HUMAN	TSHR
29621	Daphneolone	Salvia miltiorrhiza Bunge	95.9454	0.284553	P53_HUMAN	TP53
29621	Daphneolone	Salvia miltiorrhiza Bunge	95.9454	0.284553	PGH1_HUMAN	PTGS1
32020	Eriodictyol	Dalbergia Odorifera	62.7493	0.260067	RECQ1_HUMAN	RECQL
32020	Eriodictyol	Dalbergia Odorifera	62.7493	0.260067	HCD2_HUMAN	HSD17B10
32020	Eriodictyol	Dalbergia Odorifera	62.7493	0.260067	KDM4E_HUMAN	KDM4E
32020	Eriodictyol	Dalbergia Odorifera	62.7493	0.260067	APEX1_HUMAN	APEX1
32020	Eriodictyol	Dalbergia Odorifera	62.7493	0.260067	TAU_HUMAN	MAPT
32020	Eriodictyol	Dalbergia Odorifera	62.7493	0.260067	KPYM_HUMAN	PKM
32020	Eriodictyol	Dalbergia Odorifera	62.7493	0.260067	AL1A1_HUMAN	ALDH1A1
32020	Eriodictyol	Dalbergia Odorifera	62.7493	0.260067	LOX15_HUMAN	ALOX15
32020	Eriodictyol	Dalbergia Odorifera	62.7493	0.260067	MK01_HUMAN	MAPK1
32020	Eriodictyol	Dalbergia Odorifera	62.7493	0.260067	P53_HUMAN	TP53
32020	Eriodictyol	Dalbergia Odorifera	62.7493	0.260067	LYAG_HUMAN	GAA
32020	Eriodictyol	Dalbergia Odorifera	62.7493	0.260067	CP3A4_HUMAN	CYP3A4
32020	Eriodictyol	Dalbergia Odorifera	62.7493	0.260067	DPOLB_HUMAN	POLB
32020	Eriodictyol	Dalbergia Odorifera	62.7493	0.260067	KDM4A_HUMAN	KDM4A
32020	Eriodictyol	Dalbergia Odorifera	62.7493	0.260067	PPBN_HUMAN	ALPG
32020	Eriodictyol	Dalbergia Odorifera	62.7493	0.260067	PPBI_HUMAN	ALPI
32020	Eriodictyol	Dalbergia Odorifera	62.7493	0.260067	PPBT_HUMAN	ALPL
32020	Eriodictyol	Dalbergia Odorifera	62.7493	0.260067	LX15B_HUMAN	ALOX15B
32020	Eriodictyol	Dalbergia Odorifera	62.7493	0.260067	FEN1_HUMAN	FEN1
32020	Eriodictyol	Dalbergia Odorifera	62.7493	0.260067	POLI_HUMAN	POLI
32020	Eriodictyol	Dalbergia Odorifera	62.7493	0.260067	POLH_HUMAN	POLH
32020	Eriodictyol	Dalbergia Odorifera	62.7493	0.260067	POLK_HUMAN	POLK
32020	Eriodictyol	Dalbergia Odorifera	62.7493	0.260067	BIP_HUMAN	HSPA5
32020	Eriodictyol	Dalbergia Odorifera	62.7493	0.260067	GLSK_HUMAN	GLS
32020	Eriodictyol	Dalbergia Odorifera	62.7493	0.260067	GEMI_HUMAN	GMNN
32020	Eriodictyol	Dalbergia Odorifera	62.7493	0.260067	WRN_HUMAN	WRN
32020	Eriodictyol	Dalbergia Odorifera	62.7493	0.260067	TYDP1_HUMAN	TDP1
32020	Eriodictyol	Dalbergia Odorifera	62.7493	0.260067	PERM_HUMAN	MPO
32020	Eriodictyol	Dalbergia Odorifera	62.7493	0.260067	LOX5_HUMAN	ALOX5
32020	Eriodictyol	Dalbergia Odorifera	62.7493	0.260067	PLMN_HUMAN	PLG
32020	Eriodictyol	Dalbergia Odorifera	62.7493	0.260067	PDK1_HUMAN	PDK1
32021	5,7-Dihydroxyflavanone	Dalbergia Odorifera	88.012	0.18788	ATAD5_HUMAN	ATAD5
32021	5,7-Dihydroxyflavanone	Dalbergia Odorifera	88.012	0.18788	PIN1_HUMAN	PIN1
32021	5,7-Dihydroxyflavanone	Dalbergia Odorifera	88.012	0.18788	APEX1_HUMAN	APEX1
32021	5,7-Dihydroxyflavanone	Dalbergia Odorifera	88.012	0.18788	PDK1_HUMAN	PDK1
32043	Quercetin	Salvia miltiorrhiza Bunge;Astragalus Membranaceus	52.2269	0.269591	DHSO_HUMAN	SORD
32043	Quercetin	Salvia miltiorrhiza Bunge;Astragalus Membranaceus	52.2269	0.269591	EGFR_HUMAN	EGFR
32043	Quercetin	Salvia miltiorrhiza Bunge;Astragalus Membranaceus	52.2269	0.269591	GSHR_HUMAN	GSR
32043	Quercetin	Salvia miltiorrhiza Bunge;Astragalus Membranaceus	52.2269	0.269591	CP2C9_HUMAN	CYP2C9
32043	Quercetin	Salvia miltiorrhiza Bunge;Astragalus Membranaceus	52.2269	0.269591	LOX5_HUMAN	ALOX5
32043	Quercetin	Salvia miltiorrhiza Bunge;Astragalus Membranaceus	52.2269	0.269591	CDK4_HUMAN	CDK4
32043	Quercetin	Salvia miltiorrhiza Bunge;Astragalus Membranaceus	52.2269	0.269591	CCNB1_HUMAN	CCNB1
32043	Quercetin	Salvia miltiorrhiza Bunge;Astragalus Membranaceus	52.2269	0.269591	ALDR_HUMAN	AKR1B1
32043	Quercetin	Salvia miltiorrhiza Bunge;Astragalus Membranaceus	52.2269	0.269591	LCK_HUMAN	LCK
32043	Quercetin	Salvia miltiorrhiza Bunge;Astragalus Membranaceus	52.2269	0.269591	PTN1_HUMAN	PTPN1
32043	Quercetin	Salvia miltiorrhiza Bunge;Astragalus Membranaceus	52.2269	0.269591	AA3R_HUMAN	ADORA3
32043	Quercetin	Salvia miltiorrhiza Bunge;Astragalus Membranaceus	52.2269	0.269591	CTRB1_HUMAN	CTRB1
32043	Quercetin	Salvia miltiorrhiza Bunge;Astragalus Membranaceus	52.2269	0.269591	TYRO_HUMAN	TYR
32043	Quercetin	Salvia miltiorrhiza Bunge;Astragalus Membranaceus	52.2269	0.269591	LGUL_HUMAN	GLO1
32043	Quercetin	Salvia miltiorrhiza Bunge;Astragalus Membranaceus	52.2269	0.269591	TOP2B_HUMAN	TOP2B
32043	Quercetin	Salvia miltiorrhiza Bunge;Astragalus Membranaceus	52.2269	0.269591	CTRC_HUMAN	CTRC
32043	Quercetin	Salvia miltiorrhiza Bunge;Astragalus Membranaceus	52.2269	0.269591	CDK5_HUMAN	CDK5
32043	Quercetin	Salvia miltiorrhiza Bunge;Astragalus Membranaceus	52.2269	0.269591	CCNB2_HUMAN	CCNB2
32043	Quercetin	Salvia miltiorrhiza Bunge;Astragalus Membranaceus	52.2269	0.269591	CDK6_HUMAN	CDK6
32043	Quercetin	Salvia miltiorrhiza Bunge;Astragalus Membranaceus	52.2269	0.269591	PIM1_HUMAN	PIM1
32043	Quercetin	Salvia miltiorrhiza Bunge;Astragalus Membranaceus	52.2269	0.269591	PGH2_HUMAN	PTGS2
32043	Quercetin	Salvia miltiorrhiza Bunge;Astragalus Membranaceus	52.2269	0.269591	CDK2_HUMAN	CDK2
32043	Quercetin	Salvia miltiorrhiza Bunge;Astragalus Membranaceus	52.2269	0.269591	LOX12_HUMAN	ALOX12
32043	Quercetin	Salvia miltiorrhiza Bunge;Astragalus Membranaceus	52.2269	0.269591	LOX15_HUMAN	ALOX15
32043	Quercetin	Salvia miltiorrhiza Bunge;Astragalus Membranaceus	52.2269	0.269591	LX15B_HUMAN	ALOX15B
32043	Quercetin	Salvia miltiorrhiza Bunge;Astragalus Membranaceus	52.2269	0.269591	P85A_HUMAN	PIK3R1
32043	Quercetin	Salvia miltiorrhiza Bunge;Astragalus Membranaceus	52.2269	0.269591	PA21B_HUMAN	PLA2G1B
32043	Quercetin	Salvia miltiorrhiza Bunge;Astragalus Membranaceus	52.2269	0.269591	PDE5A_HUMAN	PDE5A
32043	Quercetin	Salvia miltiorrhiza Bunge;Astragalus Membranaceus	52.2269	0.269591	XDH_HUMAN	XDH
32043	Quercetin	Salvia miltiorrhiza Bunge;Astragalus Membranaceus	52.2269	0.269591	TOP1_HUMAN	TOP1
32043	Quercetin	Salvia miltiorrhiza Bunge;Astragalus Membranaceus	52.2269	0.269591	TOP2A_HUMAN	TOP2A
32043	Quercetin	Salvia miltiorrhiza Bunge;Astragalus Membranaceus	52.2269	0.269591	PGH1_HUMAN	PTGS1
32043	Quercetin	Salvia miltiorrhiza Bunge;Astragalus Membranaceus	52.2269	0.269591	AMY1_HUMAN	AMY1A
32043	Quercetin	Salvia miltiorrhiza Bunge;Astragalus Membranaceus	52.2269	0.269591	MRP2_HUMAN	ABCC2
32043	Quercetin	Salvia miltiorrhiza Bunge;Astragalus Membranaceus	52.2269	0.269591	CBR1_HUMAN	CBR1
32043	Quercetin	Salvia miltiorrhiza Bunge;Astragalus Membranaceus	52.2269	0.269591	CBR3_HUMAN	CBR3
32043	Quercetin	Salvia miltiorrhiza Bunge;Astragalus Membranaceus	52.2269	0.269591	HSPB1_HUMAN	HSPB1
32043	Quercetin	Salvia miltiorrhiza Bunge;Astragalus Membranaceus	52.2269	0.269591	HSF1_HUMAN	HSF1
32043	Quercetin	Salvia miltiorrhiza Bunge;Astragalus Membranaceus	52.2269	0.269591	DHB1_HUMAN	HSD17B1
32043	Quercetin	Salvia miltiorrhiza Bunge;Astragalus Membranaceus	52.2269	0.269591	DHB2_HUMAN	HSD17B2
32043	Quercetin	Salvia miltiorrhiza Bunge;Astragalus Membranaceus	52.2269	0.269591	PLK1_HUMAN	PLK1
32043	Quercetin	Salvia miltiorrhiza Bunge;Astragalus Membranaceus	52.2269	0.269591	CP2C8_HUMAN	CYP2C8
32043	Quercetin	Salvia miltiorrhiza Bunge;Astragalus Membranaceus	52.2269	0.269591	ESR1_HUMAN	ESR1
32043	Quercetin	Salvia miltiorrhiza Bunge;Astragalus Membranaceus	52.2269	0.269591	5HT1A_HUMAN	HTR1A
32043	Quercetin	Salvia miltiorrhiza Bunge;Astragalus Membranaceus	52.2269	0.269591	PPCE_HUMAN	PREP
32043	Quercetin	Salvia miltiorrhiza Bunge;Astragalus Membranaceus	52.2269	0.269591	DPP4_HUMAN	DPP4
32043	Quercetin	Salvia miltiorrhiza Bunge;Astragalus Membranaceus	52.2269	0.269591	SRC_HUMAN	SRC
32043	Quercetin	Salvia miltiorrhiza Bunge;Astragalus Membranaceus	52.2269	0.269591	MRP1_HUMAN	ABCC1
32043	Quercetin	Salvia miltiorrhiza Bunge;Astragalus Membranaceus	52.2269	0.269591	GCR_HUMAN	NR3C1
32043	Quercetin	Salvia miltiorrhiza Bunge;Astragalus Membranaceus	52.2269	0.269591	ANDR_HUMAN	AR
32043	Quercetin	Salvia miltiorrhiza Bunge;Astragalus Membranaceus	52.2269	0.269591	CSK21_HUMAN	CSNK2A1
32043	Quercetin	Salvia miltiorrhiza Bunge;Astragalus Membranaceus	52.2269	0.269591	CHLE_HUMAN	BCHE
32043	Quercetin	Salvia miltiorrhiza Bunge;Astragalus Membranaceus	52.2269	0.269591	ACES_HUMAN	ACHE
32043	Quercetin	Salvia miltiorrhiza Bunge;Astragalus Membranaceus	52.2269	0.269591	PPARG_HUMAN	PPARG
32043	Quercetin	Salvia miltiorrhiza Bunge;Astragalus Membranaceus	52.2269	0.269591	HIF1N_HUMAN	HIF1AN
32043	Quercetin	Salvia miltiorrhiza Bunge;Astragalus Membranaceus	52.2269	0.269591	BGLR_HUMAN	GUSB
32043	Quercetin	Salvia miltiorrhiza Bunge;Astragalus Membranaceus	52.2269	0.269591	AOFA_HUMAN	MAOA
32043	Quercetin	Salvia miltiorrhiza Bunge;Astragalus Membranaceus	52.2269	0.269591	AOFB_HUMAN	MAOB
32043	Quercetin	Salvia miltiorrhiza Bunge;Astragalus Membranaceus	52.2269	0.269591	CAH4_HUMAN	CA4
32043	Quercetin	Salvia miltiorrhiza Bunge;Astragalus Membranaceus	52.2269	0.269591	CAH3_HUMAN	CA3
32043	Quercetin	Salvia miltiorrhiza Bunge;Astragalus Membranaceus	52.2269	0.269591	CAH2_HUMAN	CA2
32043	Quercetin	Salvia miltiorrhiza Bunge;Astragalus Membranaceus	52.2269	0.269591	CAH1_HUMAN	CA1
32043	Quercetin	Salvia miltiorrhiza Bunge;Astragalus Membranaceus	52.2269	0.269591	CAH5A_HUMAN	CA5A
32043	Quercetin	Salvia miltiorrhiza Bunge;Astragalus Membranaceus	52.2269	0.269591	CAH5B_HUMAN	CA5B
32043	Quercetin	Salvia miltiorrhiza Bunge;Astragalus Membranaceus	52.2269	0.269591	CAH6_HUMAN	CA6
32043	Quercetin	Salvia miltiorrhiza Bunge;Astragalus Membranaceus	52.2269	0.269591	CAH7_HUMAN	CA7
32043	Quercetin	Salvia miltiorrhiza Bunge;Astragalus Membranaceus	52.2269	0.269591	CAH9_HUMAN	CA9
32043	Quercetin	Salvia miltiorrhiza Bunge;Astragalus Membranaceus	52.2269	0.269591	CAH12_HUMAN	CA12
32043	Quercetin	Salvia miltiorrhiza Bunge;Astragalus Membranaceus	52.2269	0.269591	CAH14_HUMAN	CA14
32043	Quercetin	Salvia miltiorrhiza Bunge;Astragalus Membranaceus	52.2269	0.269591	NEUR2_HUMAN	NEU2
32043	Quercetin	Salvia miltiorrhiza Bunge;Astragalus Membranaceus	52.2269	0.269591	DRD4_HUMAN	DRD4
32043	Quercetin	Salvia miltiorrhiza Bunge;Astragalus Membranaceus	52.2269	0.269591	CP19A_HUMAN	CYP19A1
32043	Quercetin	Salvia miltiorrhiza Bunge;Astragalus Membranaceus	52.2269	0.269591	BACE1_HUMAN	BACE1
32043	Quercetin	Salvia miltiorrhiza Bunge;Astragalus Membranaceus	52.2269	0.269591	DHI1_HUMAN	HSD11B1
32043	Quercetin	Salvia miltiorrhiza Bunge;Astragalus Membranaceus	52.2269	0.269591	CP1A2_HUMAN	CYP1A2
32043	Quercetin	Salvia miltiorrhiza Bunge;Astragalus Membranaceus	52.2269	0.269591	CP1A1_HUMAN	CYP1A1
32043	Quercetin	Salvia miltiorrhiza Bunge;Astragalus Membranaceus	52.2269	0.269591	CP1B1_HUMAN	CYP1B1
32043	Quercetin	Salvia miltiorrhiza Bunge;Astragalus Membranaceus	52.2269	0.269591	NOX4_HUMAN	NOX4
32043	Quercetin	Salvia miltiorrhiza Bunge;Astragalus Membranaceus	52.2269	0.269591	CDK1_HUMAN	CDK1
32043	Quercetin	Salvia miltiorrhiza Bunge;Astragalus Membranaceus	52.2269	0.269591	HS90B_HUMAN	HSP90AB1
32043	Quercetin	Salvia miltiorrhiza Bunge;Astragalus Membranaceus	52.2269	0.269591	CHK1_HUMAN	CHEK1
32043	Quercetin	Salvia miltiorrhiza Bunge;Astragalus Membranaceus	52.2269	0.269591	GSK3B_HUMAN	GSK3B
32043	Quercetin	Salvia miltiorrhiza Bunge;Astragalus Membranaceus	52.2269	0.269591	KS6B1_HUMAN	RPS6KB1
32043	Quercetin	Salvia miltiorrhiza Bunge;Astragalus Membranaceus	52.2269	0.269591	SGK1_HUMAN	SGK1
32043	Quercetin	Salvia miltiorrhiza Bunge;Astragalus Membranaceus	52.2269	0.269591	AKT1_HUMAN	AKT1
32043	Quercetin	Salvia miltiorrhiza Bunge;Astragalus Membranaceus	52.2269	0.269591	PDK1_HUMAN	PDK1
32043	Quercetin	Salvia miltiorrhiza Bunge;Astragalus Membranaceus	52.2269	0.269591	KPCA_HUMAN	PRKCA
32043	Quercetin	Salvia miltiorrhiza Bunge;Astragalus Membranaceus	52.2269	0.269591	MAPK5_HUMAN	MAPKAPK5
32043	Quercetin	Salvia miltiorrhiza Bunge;Astragalus Membranaceus	52.2269	0.269591	KS6A5_HUMAN	RPS6KA5
32043	Quercetin	Salvia miltiorrhiza Bunge;Astragalus Membranaceus	52.2269	0.269591	MAPK2_HUMAN	MAPKAPK2
32043	Quercetin	Salvia miltiorrhiza Bunge;Astragalus Membranaceus	52.2269	0.269591	MK13_HUMAN	MAPK13
32043	Quercetin	Salvia miltiorrhiza Bunge;Astragalus Membranaceus	52.2269	0.269591	MK12_HUMAN	MAPK12
32043	Quercetin	Salvia miltiorrhiza Bunge;Astragalus Membranaceus	52.2269	0.269591	MK11_HUMAN	MAPK11
32043	Quercetin	Salvia miltiorrhiza Bunge;Astragalus Membranaceus	52.2269	0.269591	MK14_HUMAN	MAPK14
32043	Quercetin	Salvia miltiorrhiza Bunge;Astragalus Membranaceus	52.2269	0.269591	MK08_HUMAN	MAPK8
32043	Quercetin	Salvia miltiorrhiza Bunge;Astragalus Membranaceus	52.2269	0.269591	MK01_HUMAN	MAPK1
32043	Quercetin	Salvia miltiorrhiza Bunge;Astragalus Membranaceus	52.2269	0.269591	CD38_HUMAN	CD38
32043	Quercetin	Salvia miltiorrhiza Bunge;Astragalus Membranaceus	52.2269	0.269591	LMNA_HUMAN	LMNA
32043	Quercetin	Salvia miltiorrhiza Bunge;Astragalus Membranaceus	52.2269	0.269591	NFKB1_HUMAN	NFKB1
32043	Quercetin	Salvia miltiorrhiza Bunge;Astragalus Membranaceus	52.2269	0.269591	RECQ1_HUMAN	RECQL
32043	Quercetin	Salvia miltiorrhiza Bunge;Astragalus Membranaceus	52.2269	0.269591	GALK1_HUMAN	GALK1
32043	Quercetin	Salvia miltiorrhiza Bunge;Astragalus Membranaceus	52.2269	0.269591	HCD2_HUMAN	HSD17B10
32043	Quercetin	Salvia miltiorrhiza Bunge;Astragalus Membranaceus	52.2269	0.269591	KDM4E_HUMAN	KDM4E
32043	Quercetin	Salvia miltiorrhiza Bunge;Astragalus Membranaceus	52.2269	0.269591	KMT2A_HUMAN	KMT2A
32043	Quercetin	Salvia miltiorrhiza Bunge;Astragalus Membranaceus	52.2269	0.269591	SMN_HUMAN	SMN1
32043	Quercetin	Salvia miltiorrhiza Bunge;Astragalus Membranaceus	52.2269	0.269591	TSHR_HUMAN	TSHR
32043	Quercetin	Salvia miltiorrhiza Bunge;Astragalus Membranaceus	52.2269	0.269591	TYDP1_HUMAN	TDP1
32043	Quercetin	Salvia miltiorrhiza Bunge;Astragalus Membranaceus	52.2269	0.269591	TAU_HUMAN	MAPT
32043	Quercetin	Salvia miltiorrhiza Bunge;Astragalus Membranaceus	52.2269	0.269591	CP2CJ_HUMAN	CYP2C19
32043	Quercetin	Salvia miltiorrhiza Bunge;Astragalus Membranaceus	52.2269	0.269591	THB_HUMAN	THRB
32043	Quercetin	Salvia miltiorrhiza Bunge;Astragalus Membranaceus	52.2269	0.269591	AL1A1_HUMAN	ALDH1A1
32043	Quercetin	Salvia miltiorrhiza Bunge;Astragalus Membranaceus	52.2269	0.269591	HIF1A_HUMAN	HIF1A
32043	Quercetin	Salvia miltiorrhiza Bunge;Astragalus Membranaceus	52.2269	0.269591	PMP22_HUMAN	PMP22
32043	Quercetin	Salvia miltiorrhiza Bunge;Astragalus Membranaceus	52.2269	0.269591	UBP2_HUMAN	USP2
32043	Quercetin	Salvia miltiorrhiza Bunge;Astragalus Membranaceus	52.2269	0.269591	STAT6_HUMAN	STAT6
32043	Quercetin	Salvia miltiorrhiza Bunge;Astragalus Membranaceus	52.2269	0.269591	APEX1_HUMAN	APEX1
32043	Quercetin	Salvia miltiorrhiza Bunge;Astragalus Membranaceus	52.2269	0.269591	BLM_HUMAN	BLM
32043	Quercetin	Salvia miltiorrhiza Bunge;Astragalus Membranaceus	52.2269	0.269591	PGDH_HUMAN	HPGD
32043	Quercetin	Salvia miltiorrhiza Bunge;Astragalus Membranaceus	52.2269	0.269591	P53_HUMAN	TP53
32043	Quercetin	Salvia miltiorrhiza Bunge;Astragalus Membranaceus	52.2269	0.269591	NPSR1_HUMAN	NPSR1
32043	Quercetin	Salvia miltiorrhiza Bunge;Astragalus Membranaceus	52.2269	0.269591	CP2D6_HUMAN	CYP2D6
32043	Quercetin	Salvia miltiorrhiza Bunge;Astragalus Membranaceus	52.2269	0.269591	CP3A4_HUMAN	CYP3A4
32043	Quercetin	Salvia miltiorrhiza Bunge;Astragalus Membranaceus	52.2269	0.269591	DPOLB_HUMAN	POLB
32043	Quercetin	Salvia miltiorrhiza Bunge;Astragalus Membranaceus	52.2269	0.269591	CALM1_HUMAN	CALM1
32043	Quercetin	Salvia miltiorrhiza Bunge;Astragalus Membranaceus	52.2269	0.269591	ABCG2_HUMAN	ABCG2
32043	Quercetin	Salvia miltiorrhiza Bunge;Astragalus Membranaceus	52.2269	0.269591	GLCM_HUMAN	GBA
32043	Quercetin	Salvia miltiorrhiza Bunge;Astragalus Membranaceus	52.2269	0.269591	DRD1_HUMAN	DRD1
32043	Quercetin	Salvia miltiorrhiza Bunge;Astragalus Membranaceus	52.2269	0.269591	MPP8_HUMAN	MPHOSPH8
32043	Quercetin	Salvia miltiorrhiza Bunge;Astragalus Membranaceus	52.2269	0.269591	EHMT2_HUMAN	EHMT2
32043	Quercetin	Salvia miltiorrhiza Bunge;Astragalus Membranaceus	52.2269	0.269591	CBX1_HUMAN	CBX1
32043	Quercetin	Salvia miltiorrhiza Bunge;Astragalus Membranaceus	52.2269	0.269591	PIN1_HUMAN	PIN1
32043	Quercetin	Salvia miltiorrhiza Bunge;Astragalus Membranaceus	52.2269	0.269591	ATAD5_HUMAN	ATAD5
32043	Quercetin	Salvia miltiorrhiza Bunge;Astragalus Membranaceus	52.2269	0.269591	FEN1_HUMAN	FEN1
32043	Quercetin	Salvia miltiorrhiza Bunge;Astragalus Membranaceus	52.2269	0.269591	MK03_HUMAN	MAPK3
32043	Quercetin	Salvia miltiorrhiza Bunge;Astragalus Membranaceus	52.2269	0.269591	MK09_HUMAN	MAPK9
32043	Quercetin	Salvia miltiorrhiza Bunge;Astragalus Membranaceus	52.2269	0.269591	MDR1_HUMAN	ABCB1
32043	Quercetin	Salvia miltiorrhiza Bunge;Astragalus Membranaceus	52.2269	0.269591	POLI_HUMAN	POLI
32043	Quercetin	Salvia miltiorrhiza Bunge;Astragalus Membranaceus	52.2269	0.269591	RGS4_HUMAN	RGS4
32043	Quercetin	Salvia miltiorrhiza Bunge;Astragalus Membranaceus	52.2269	0.269591	POLH_HUMAN	POLH
32043	Quercetin	Salvia miltiorrhiza Bunge;Astragalus Membranaceus	52.2269	0.269591	POLK_HUMAN	POLK
32043	Quercetin	Salvia miltiorrhiza Bunge;Astragalus Membranaceus	52.2269	0.269591	SMAD3_HUMAN	SMAD3
32043	Quercetin	Salvia miltiorrhiza Bunge;Astragalus Membranaceus	52.2269	0.269591	UBP1_HUMAN	USP1
32043	Quercetin	Salvia miltiorrhiza Bunge;Astragalus Membranaceus	52.2269	0.269591	UD11_HUMAN	UGT1A1
32043	Quercetin	Salvia miltiorrhiza Bunge;Astragalus Membranaceus	52.2269	0.269591	UD110_HUMAN	UGT1A10
32043	Quercetin	Salvia miltiorrhiza Bunge;Astragalus Membranaceus	52.2269	0.269591	UD13_HUMAN	UGT1A3
32043	Quercetin	Salvia miltiorrhiza Bunge;Astragalus Membranaceus	52.2269	0.269591	UD14_HUMAN	UGT1A4
32043	Quercetin	Salvia miltiorrhiza Bunge;Astragalus Membranaceus	52.2269	0.269591	UD16_HUMAN	UGT1A6
32043	Quercetin	Salvia miltiorrhiza Bunge;Astragalus Membranaceus	52.2269	0.269591	UD18_HUMAN	UGT1A8
32043	Quercetin	Salvia miltiorrhiza Bunge;Astragalus Membranaceus	52.2269	0.269591	UD19_HUMAN	UGT1A9
32043	Quercetin	Salvia miltiorrhiza Bunge;Astragalus Membranaceus	52.2269	0.269591	UDB15_HUMAN	UGT2B15
32043	Quercetin	Salvia miltiorrhiza Bunge;Astragalus Membranaceus	52.2269	0.269591	PK3CA_HUMAN	PIK3CA
32043	Quercetin	Salvia miltiorrhiza Bunge;Astragalus Membranaceus	52.2269	0.269591	BIP_HUMAN	HSPA5
32043	Quercetin	Salvia miltiorrhiza Bunge;Astragalus Membranaceus	52.2269	0.269591	GPR35_HUMAN	GPR35
32043	Quercetin	Salvia miltiorrhiza Bunge;Astragalus Membranaceus	52.2269	0.269591	MMP1_HUMAN	MMP1
32043	Quercetin	Salvia miltiorrhiza Bunge;Astragalus Membranaceus	52.2269	0.269591	MMP2_HUMAN	MMP2
32043	Quercetin	Salvia miltiorrhiza Bunge;Astragalus Membranaceus	52.2269	0.269591	MMP3_HUMAN	MMP3
32043	Quercetin	Salvia miltiorrhiza Bunge;Astragalus Membranaceus	52.2269	0.269591	MMP9_HUMAN	MMP9
32043	Quercetin	Salvia miltiorrhiza Bunge;Astragalus Membranaceus	52.2269	0.269591	MMP12_HUMAN	MMP12
32043	Quercetin	Salvia miltiorrhiza Bunge;Astragalus Membranaceus	52.2269	0.269591	MMP13_HUMAN	MMP13
32043	Quercetin	Salvia miltiorrhiza Bunge;Astragalus Membranaceus	52.2269	0.269591	KCC2B_HUMAN	CAMK2B
32043	Quercetin	Salvia miltiorrhiza Bunge;Astragalus Membranaceus	52.2269	0.269591	SO2B1_HUMAN	SLCO2B1
32043	Quercetin	Salvia miltiorrhiza Bunge;Astragalus Membranaceus	52.2269	0.269591	SO1B3_HUMAN	SLCO1B3
32043	Quercetin	Salvia miltiorrhiza Bunge;Astragalus Membranaceus	52.2269	0.269591	SO1B1_HUMAN	SLCO1B1
32043	Quercetin	Salvia miltiorrhiza Bunge;Astragalus Membranaceus	52.2269	0.269591	KSYK_HUMAN	SYK
32043	Quercetin	Salvia miltiorrhiza Bunge;Astragalus Membranaceus	52.2269	0.269591	PERM_HUMAN	MPO
32043	Quercetin	Salvia miltiorrhiza Bunge;Astragalus Membranaceus	52.2269	0.269591	V2R_HUMAN	AVPR2
32043	Quercetin	Salvia miltiorrhiza Bunge;Astragalus Membranaceus	52.2269	0.269591	CXCR1_HUMAN	CXCR1
32043	Quercetin	Salvia miltiorrhiza Bunge;Astragalus Membranaceus	52.2269	0.269591	CCR4_HUMAN	CCR4
32043	Quercetin	Salvia miltiorrhiza Bunge;Astragalus Membranaceus	52.2269	0.269591	ANTR2_HUMAN	ANTXR2
32043	Quercetin	Salvia miltiorrhiza Bunge;Astragalus Membranaceus	52.2269	0.269591	FLT3_HUMAN	FLT3
32043	Quercetin	Salvia miltiorrhiza Bunge;Astragalus Membranaceus	52.2269	0.269591	PON1_HUMAN	PON1
32043	Quercetin	Salvia miltiorrhiza Bunge;Astragalus Membranaceus	52.2269	0.269591	UROK_HUMAN	PLAU
32043	Quercetin	Salvia miltiorrhiza Bunge;Astragalus Membranaceus	52.2269	0.269591	THRB_HUMAN	F2
32043	Quercetin	Salvia miltiorrhiza Bunge;Astragalus Membranaceus	52.2269	0.269591	VGFR2_HUMAN	KDR
32043	Quercetin	Salvia miltiorrhiza Bunge;Astragalus Membranaceus	52.2269	0.269591	PKN1_HUMAN	PKN1
32043	Quercetin	Salvia miltiorrhiza Bunge;Astragalus Membranaceus	52.2269	0.269591	NEK6_HUMAN	NEK6
32043	Quercetin	Salvia miltiorrhiza Bunge;Astragalus Membranaceus	52.2269	0.269591	NEK2_HUMAN	NEK2
32043	Quercetin	Salvia miltiorrhiza Bunge;Astragalus Membranaceus	52.2269	0.269591	MET_HUMAN	MET
32043	Quercetin	Salvia miltiorrhiza Bunge;Astragalus Membranaceus	52.2269	0.269591	MP2K1_HUMAN	MAP2K1
32043	Quercetin	Salvia miltiorrhiza Bunge;Astragalus Membranaceus	52.2269	0.269591	IGF1R_HUMAN	IGF1R
32043	Quercetin	Salvia miltiorrhiza Bunge;Astragalus Membranaceus	52.2269	0.269591	FAK1_HUMAN	PTK2
32043	Quercetin	Salvia miltiorrhiza Bunge;Astragalus Membranaceus	52.2269	0.269591	UFO_HUMAN	AXL
32043	Quercetin	Salvia miltiorrhiza Bunge;Astragalus Membranaceus	52.2269	0.269591	AURKB_HUMAN	AURKB
32043	Quercetin	Salvia miltiorrhiza Bunge;Astragalus Membranaceus	52.2269	0.269591	NUAK1_HUMAN	NUAK1
32043	Quercetin	Salvia miltiorrhiza Bunge;Astragalus Membranaceus	52.2269	0.269591	ALK_HUMAN	ALK
32043	Quercetin	Salvia miltiorrhiza Bunge;Astragalus Membranaceus	52.2269	0.269591	YES_HUMAN	YES1
32043	Quercetin	Salvia miltiorrhiza Bunge;Astragalus Membranaceus	52.2269	0.269591	ARSA_HUMAN	ARSA
32043	Quercetin	Salvia miltiorrhiza Bunge;Astragalus Membranaceus	52.2269	0.269591	MBNL1_HUMAN	MBNL1
32043	Quercetin	Salvia miltiorrhiza Bunge;Astragalus Membranaceus	52.2269	0.269591	HYES_HUMAN	EPHX2
32043	Quercetin	Salvia miltiorrhiza Bunge;Astragalus Membranaceus	52.2269	0.269591	PYGL_HUMAN	PYGL
32043	Quercetin	Salvia miltiorrhiza Bunge;Astragalus Membranaceus	52.2269	0.269591	PK3CG_HUMAN	PIK3CG
32043	Quercetin	Salvia miltiorrhiza Bunge;Astragalus Membranaceus	52.2269	0.269591	3MG_HUMAN	MPG
32043	Quercetin	Salvia miltiorrhiza Bunge;Astragalus Membranaceus	52.2269	0.269591	AAPK2_HUMAN	PRKAA2
32043	Quercetin	Salvia miltiorrhiza Bunge;Astragalus Membranaceus	52.2269	0.269591	KCC1D_HUMAN	CAMK1D
32043	Quercetin	Salvia miltiorrhiza Bunge;Astragalus Membranaceus	52.2269	0.269591	KCC1G_HUMAN	CAMK1G
32043	Quercetin	Salvia miltiorrhiza Bunge;Astragalus Membranaceus	52.2269	0.269591	KCC2A_HUMAN	CAMK2A
32043	Quercetin	Salvia miltiorrhiza Bunge;Astragalus Membranaceus	52.2269	0.269591	KCC2D_HUMAN	CAMK2D
32043	Quercetin	Salvia miltiorrhiza Bunge;Astragalus Membranaceus	52.2269	0.269591	KCC2G_HUMAN	CAMK2G
32043	Quercetin	Salvia miltiorrhiza Bunge;Astragalus Membranaceus	52.2269	0.269591	KCC4_HUMAN	CAMK4
32043	Quercetin	Salvia miltiorrhiza Bunge;Astragalus Membranaceus	52.2269	0.269591	KKCC2_HUMAN	CAMKK2
32043	Quercetin	Salvia miltiorrhiza Bunge;Astragalus Membranaceus	52.2269	0.269591	CDKL1_HUMAN	CDKL1
32043	Quercetin	Salvia miltiorrhiza Bunge;Astragalus Membranaceus	52.2269	0.269591	CHK2_HUMAN	CHEK2
32043	Quercetin	Salvia miltiorrhiza Bunge;Astragalus Membranaceus	52.2269	0.269591	CLK1_HUMAN	CLK1
32043	Quercetin	Salvia miltiorrhiza Bunge;Astragalus Membranaceus	52.2269	0.269591	CLK2_HUMAN	CLK2
32043	Quercetin	Salvia miltiorrhiza Bunge;Astragalus Membranaceus	52.2269	0.269591	CLK3_HUMAN	CLK3
32043	Quercetin	Salvia miltiorrhiza Bunge;Astragalus Membranaceus	52.2269	0.269591	KC1G1_HUMAN	CSNK1G1
32043	Quercetin	Salvia miltiorrhiza Bunge;Astragalus Membranaceus	52.2269	0.269591	KC1G2_HUMAN	CSNK1G2
32043	Quercetin	Salvia miltiorrhiza Bunge;Astragalus Membranaceus	52.2269	0.269591	KC1G3_HUMAN	CSNK1G3
32043	Quercetin	Salvia miltiorrhiza Bunge;Astragalus Membranaceus	52.2269	0.269591	DAPK3_HUMAN	DAPK3
32043	Quercetin	Salvia miltiorrhiza Bunge;Astragalus Membranaceus	52.2269	0.269591	DMPK_HUMAN	DMPK
32043	Quercetin	Salvia miltiorrhiza Bunge;Astragalus Membranaceus	52.2269	0.269591	JAK1_HUMAN	JAK1
32043	Quercetin	Salvia miltiorrhiza Bunge;Astragalus Membranaceus	52.2269	0.269591	MP2K2_HUMAN	MAP2K2
32043	Quercetin	Salvia miltiorrhiza Bunge;Astragalus Membranaceus	52.2269	0.269591	MP2K6_HUMAN	MAP2K6
32043	Quercetin	Salvia miltiorrhiza Bunge;Astragalus Membranaceus	52.2269	0.269591	M3K5_HUMAN	MAP3K5
32043	Quercetin	Salvia miltiorrhiza Bunge;Astragalus Membranaceus	52.2269	0.269591	MK06_HUMAN	MAPK6
32043	Quercetin	Salvia miltiorrhiza Bunge;Astragalus Membranaceus	52.2269	0.269591	STK26_HUMAN	STK26
32043	Quercetin	Salvia miltiorrhiza Bunge;Astragalus Membranaceus	52.2269	0.269591	OXSR1_HUMAN	OXSR1
32043	Quercetin	Salvia miltiorrhiza Bunge;Astragalus Membranaceus	52.2269	0.269591	PAK4_HUMAN	PAK4
32043	Quercetin	Salvia miltiorrhiza Bunge;Astragalus Membranaceus	52.2269	0.269591	PAK5_HUMAN	PAK5
32043	Quercetin	Salvia miltiorrhiza Bunge;Astragalus Membranaceus	52.2269	0.269591	PAK6_HUMAN	PAK6
32043	Quercetin	Salvia miltiorrhiza Bunge;Astragalus Membranaceus	52.2269	0.269591	CDK16_HUMAN	CDK16
32043	Quercetin	Salvia miltiorrhiza Bunge;Astragalus Membranaceus	52.2269	0.269591	PDPK1_HUMAN	PDPK1
32043	Quercetin	Salvia miltiorrhiza Bunge;Astragalus Membranaceus	52.2269	0.269591	PIM2_HUMAN	PIM2
32043	Quercetin	Salvia miltiorrhiza Bunge;Astragalus Membranaceus	52.2269	0.269591	PIM3_HUMAN	PIM3
32043	Quercetin	Salvia miltiorrhiza Bunge;Astragalus Membranaceus	52.2269	0.269591	PLK4_HUMAN	PLK4
32043	Quercetin	Salvia miltiorrhiza Bunge;Astragalus Membranaceus	52.2269	0.269591	KAPCA_HUMAN	PRKACA
32043	Quercetin	Salvia miltiorrhiza Bunge;Astragalus Membranaceus	52.2269	0.269591	RIOK2_HUMAN	RIOK2
32043	Quercetin	Salvia miltiorrhiza Bunge;Astragalus Membranaceus	52.2269	0.269591	KS6A3_HUMAN	RPS6KA3
32043	Quercetin	Salvia miltiorrhiza Bunge;Astragalus Membranaceus	52.2269	0.269591	SLK_HUMAN	SLK
32043	Quercetin	Salvia miltiorrhiza Bunge;Astragalus Membranaceus	52.2269	0.269591	STK10_HUMAN	STK10
32043	Quercetin	Salvia miltiorrhiza Bunge;Astragalus Membranaceus	52.2269	0.269591	STK16_HUMAN	STK16
32043	Quercetin	Salvia miltiorrhiza Bunge;Astragalus Membranaceus	52.2269	0.269591	ST17A_HUMAN	STK17A
32043	Quercetin	Salvia miltiorrhiza Bunge;Astragalus Membranaceus	52.2269	0.269591	STK38_HUMAN	STK38
32043	Quercetin	Salvia miltiorrhiza Bunge;Astragalus Membranaceus	52.2269	0.269591	STK4_HUMAN	STK4
32043	Quercetin	Salvia miltiorrhiza Bunge;Astragalus Membranaceus	52.2269	0.269591	TNIK_HUMAN	TNIK
32043	Quercetin	Salvia miltiorrhiza Bunge;Astragalus Membranaceus	52.2269	0.269591	TOPK_HUMAN	PBK
32043	Quercetin	Salvia miltiorrhiza Bunge;Astragalus Membranaceus	52.2269	0.269591	VRK1_HUMAN	VRK1
32043	Quercetin	Salvia miltiorrhiza Bunge;Astragalus Membranaceus	52.2269	0.269591	VRK2_HUMAN	VRK2
32043	Quercetin	Salvia miltiorrhiza Bunge;Astragalus Membranaceus	52.2269	0.269591	VRK3_HUMAN	VRK3
32043	Quercetin	Salvia miltiorrhiza Bunge;Astragalus Membranaceus	52.2269	0.269591	STK25_HUMAN	STK25
32043	Quercetin	Salvia miltiorrhiza Bunge;Astragalus Membranaceus	52.2269	0.269591	CP2J2_HUMAN	CYP2J2
32043	Quercetin	Salvia miltiorrhiza Bunge;Astragalus Membranaceus	52.2269	0.269591	PLMN_HUMAN	PLG
32043	Quercetin	Salvia miltiorrhiza Bunge;Astragalus Membranaceus	52.2269	0.269591	DAPK1_HUMAN	DAPK1
32043	Quercetin	Salvia miltiorrhiza Bunge;Astragalus Membranaceus	52.2269	0.269591	AK1BA_HUMAN	AKR1B10
32043	Quercetin	Salvia miltiorrhiza Bunge;Astragalus Membranaceus	52.2269	0.269591	A4_HUMAN	APP
32043	Quercetin	Salvia miltiorrhiza Bunge;Astragalus Membranaceus	52.2269	0.269591	GTR2_HUMAN	SLC2A2
32043	Quercetin	Salvia miltiorrhiza Bunge;Astragalus Membranaceus	52.2269	0.269591	ABCBB_HUMAN	ABCB11
32043	Quercetin	Salvia miltiorrhiza Bunge;Astragalus Membranaceus	52.2269	0.269591	ELAV1_HUMAN	ELAVL1
32043	Quercetin	Salvia miltiorrhiza Bunge;Astragalus Membranaceus	52.2269	0.269591	ELAV3_HUMAN	ELAVL3
32043	Quercetin	Salvia miltiorrhiza Bunge;Astragalus Membranaceus	52.2269	0.269591	MRP3_HUMAN	ABCC3
32043	Quercetin	Salvia miltiorrhiza Bunge;Astragalus Membranaceus	52.2269	0.269591	MRP4_HUMAN	ABCC4
32043	Quercetin	Salvia miltiorrhiza Bunge;Astragalus Membranaceus	52.2269	0.269591	ELNE_HUMAN	ELANE
32043	Quercetin	Salvia miltiorrhiza Bunge;Astragalus Membranaceus	52.2269	0.269591	RET_HUMAN	RET
32043	Quercetin	Salvia miltiorrhiza Bunge;Astragalus Membranaceus	52.2269	0.269591	BRAF_HUMAN	BRAF
32043	Quercetin	Salvia miltiorrhiza Bunge;Astragalus Membranaceus	52.2269	0.269591	PCAT1_HUMAN	LPCAT1
32043	Quercetin	Salvia miltiorrhiza Bunge;Astragalus Membranaceus	52.2269	0.269591	PCAT2_HUMAN	LPCAT2
32043	Quercetin	Salvia miltiorrhiza Bunge;Astragalus Membranaceus	52.2269	0.269591	NR1H3_HUMAN	NR1H3
32043	Quercetin	Salvia miltiorrhiza Bunge;Astragalus Membranaceus	52.2269	0.269591	HDAC6_HUMAN	HDAC6
32043	Quercetin	Salvia miltiorrhiza Bunge;Astragalus Membranaceus	52.2269	0.269591	KIT_HUMAN	KIT
32043	Quercetin	Salvia miltiorrhiza Bunge;Astragalus Membranaceus	52.2269	0.269591	ERBB2_HUMAN	ERBB2
32043	Quercetin	Salvia miltiorrhiza Bunge;Astragalus Membranaceus	52.2269	0.269591	HDAC2_HUMAN	HDAC2
32043	Quercetin	Salvia miltiorrhiza Bunge;Astragalus Membranaceus	52.2269	0.269591	TIE2_HUMAN	TEK
32043	Quercetin	Salvia miltiorrhiza Bunge;Astragalus Membranaceus	52.2269	0.269591	HDAC8_HUMAN	HDAC8
32043	Quercetin	Salvia miltiorrhiza Bunge;Astragalus Membranaceus	52.2269	0.269591	HDAC1_HUMAN	HDAC1
32053	Luteolin	Salvia miltiorrhiza Bunge	61.496	0.249562	TOP1_HUMAN	TOP1
32053	Luteolin	Salvia miltiorrhiza Bunge	61.496	0.249562	STAT3_HUMAN	STAT3
32053	Luteolin	Salvia miltiorrhiza Bunge	61.496	0.249562	TYRO_HUMAN	TYR
32053	Luteolin	Salvia miltiorrhiza Bunge	61.496	0.249562	CDK5_HUMAN	CDK5
32053	Luteolin	Salvia miltiorrhiza Bunge	61.496	0.249562	CCNB2_HUMAN	CCNB2
32053	Luteolin	Salvia miltiorrhiza Bunge	61.496	0.249562	CDK6_HUMAN	CDK6
32053	Luteolin	Salvia miltiorrhiza Bunge	61.496	0.249562	PIM1_HUMAN	PIM1
32053	Luteolin	Salvia miltiorrhiza Bunge	61.496	0.249562	FAS_HUMAN	FASN
32053	Luteolin	Salvia miltiorrhiza Bunge	61.496	0.249562	TOP2A_HUMAN	TOP2A
32053	Luteolin	Salvia miltiorrhiza Bunge	61.496	0.249562	CDK2_HUMAN	CDK2
32053	Luteolin	Salvia miltiorrhiza Bunge	61.496	0.249562	LGUL_HUMAN	GLO1
32053	Luteolin	Salvia miltiorrhiza Bunge	61.496	0.249562	LCK_HUMAN	LCK
32053	Luteolin	Salvia miltiorrhiza Bunge	61.496	0.249562	PGH2_HUMAN	PTGS2
32053	Luteolin	Salvia miltiorrhiza Bunge	61.496	0.249562	PGH1_HUMAN	PTGS1
32053	Luteolin	Salvia miltiorrhiza Bunge	61.496	0.249562	XDH_HUMAN	XDH
32053	Luteolin	Salvia miltiorrhiza Bunge	61.496	0.249562	AMY1_HUMAN	AMY1A
32053	Luteolin	Salvia miltiorrhiza Bunge	61.496	0.249562	ESR1_HUMAN	ESR1
32053	Luteolin	Salvia miltiorrhiza Bunge	61.496	0.249562	GCR_HUMAN	NR3C1
32053	Luteolin	Salvia miltiorrhiza Bunge	61.496	0.249562	ANDR_HUMAN	AR
32053	Luteolin	Salvia miltiorrhiza Bunge	61.496	0.249562	CHLE_HUMAN	BCHE
32053	Luteolin	Salvia miltiorrhiza Bunge	61.496	0.249562	ACES_HUMAN	ACHE
32053	Luteolin	Salvia miltiorrhiza Bunge	61.496	0.249562	AOFA_HUMAN	MAOA
32053	Luteolin	Salvia miltiorrhiza Bunge	61.496	0.249562	AOFB_HUMAN	MAOB
32053	Luteolin	Salvia miltiorrhiza Bunge	61.496	0.249562	NEUR2_HUMAN	NEU2
32053	Luteolin	Salvia miltiorrhiza Bunge	61.496	0.249562	CP1A2_HUMAN	CYP1A2
32053	Luteolin	Salvia miltiorrhiza Bunge	61.496	0.249562	CP1A1_HUMAN	CYP1A1
32053	Luteolin	Salvia miltiorrhiza Bunge	61.496	0.249562	CP1B1_HUMAN	CYP1B1
32053	Luteolin	Salvia miltiorrhiza Bunge	61.496	0.249562	NOX4_HUMAN	NOX4
32053	Luteolin	Salvia miltiorrhiza Bunge	61.496	0.249562	CD38_HUMAN	CD38
32053	Luteolin	Salvia miltiorrhiza Bunge	61.496	0.249562	LMNA_HUMAN	LMNA
32053	Luteolin	Salvia miltiorrhiza Bunge	61.496	0.249562	RECQ1_HUMAN	RECQL
32053	Luteolin	Salvia miltiorrhiza Bunge	61.496	0.249562	GALK1_HUMAN	GALK1
32053	Luteolin	Salvia miltiorrhiza Bunge	61.496	0.249562	HCD2_HUMAN	HSD17B10
32053	Luteolin	Salvia miltiorrhiza Bunge	61.496	0.249562	KDM4E_HUMAN	KDM4E
32053	Luteolin	Salvia miltiorrhiza Bunge	61.496	0.249562	SMN_HUMAN	SMN1
32053	Luteolin	Salvia miltiorrhiza Bunge	61.496	0.249562	TSHR_HUMAN	TSHR
32053	Luteolin	Salvia miltiorrhiza Bunge	61.496	0.249562	TYDP1_HUMAN	TDP1
32053	Luteolin	Salvia miltiorrhiza Bunge	61.496	0.249562	TAU_HUMAN	MAPT
32053	Luteolin	Salvia miltiorrhiza Bunge	61.496	0.249562	THB_HUMAN	THRB
32053	Luteolin	Salvia miltiorrhiza Bunge	61.496	0.249562	CP2CJ_HUMAN	CYP2C19
32053	Luteolin	Salvia miltiorrhiza Bunge	61.496	0.249562	HIF1A_HUMAN	HIF1A
32053	Luteolin	Salvia miltiorrhiza Bunge	61.496	0.249562	AL1A1_HUMAN	ALDH1A1
32053	Luteolin	Salvia miltiorrhiza Bunge	61.496	0.249562	LOX15_HUMAN	ALOX15
32053	Luteolin	Salvia miltiorrhiza Bunge	61.496	0.249562	LOX12_HUMAN	ALOX12
32053	Luteolin	Salvia miltiorrhiza Bunge	61.496	0.249562	PGDH_HUMAN	HPGD
32053	Luteolin	Salvia miltiorrhiza Bunge	61.496	0.249562	P53_HUMAN	TP53
32053	Luteolin	Salvia miltiorrhiza Bunge	61.496	0.249562	AGAL_HUMAN	GLA
32053	Luteolin	Salvia miltiorrhiza Bunge	61.496	0.249562	BLM_HUMAN	BLM
32053	Luteolin	Salvia miltiorrhiza Bunge	61.496	0.249562	LYAG_HUMAN	GAA
32053	Luteolin	Salvia miltiorrhiza Bunge	61.496	0.249562	DPOLB_HUMAN	POLB
32053	Luteolin	Salvia miltiorrhiza Bunge	61.496	0.249562	CP3A4_HUMAN	CYP3A4
32053	Luteolin	Salvia miltiorrhiza Bunge	61.496	0.249562	CP2D6_HUMAN	CYP2D6
32053	Luteolin	Salvia miltiorrhiza Bunge	61.496	0.249562	CP2C9_HUMAN	CYP2C9
32053	Luteolin	Salvia miltiorrhiza Bunge	61.496	0.249562	TR10B_HUMAN	TNFRSF10B
32053	Luteolin	Salvia miltiorrhiza Bunge	61.496	0.249562	ABCG2_HUMAN	ABCG2
32053	Luteolin	Salvia miltiorrhiza Bunge	61.496	0.249562	GLCM_HUMAN	GBA
32053	Luteolin	Salvia miltiorrhiza Bunge	61.496	0.249562	KDM4A_HUMAN	KDM4A
32053	Luteolin	Salvia miltiorrhiza Bunge	61.496	0.249562	NF2L2_HUMAN	NFE2L2
32053	Luteolin	Salvia miltiorrhiza Bunge	61.496	0.249562	ATAD5_HUMAN	ATAD5
32053	Luteolin	Salvia miltiorrhiza Bunge	61.496	0.249562	EHMT2_HUMAN	EHMT2
32053	Luteolin	Salvia miltiorrhiza Bunge	61.496	0.249562	BAZ2B_HUMAN	BAZ2B
32053	Luteolin	Salvia miltiorrhiza Bunge	61.496	0.249562	LX15B_HUMAN	ALOX15B
32053	Luteolin	Salvia miltiorrhiza Bunge	61.496	0.249562	RAN_HUMAN	RAN
32053	Luteolin	Salvia miltiorrhiza Bunge	61.496	0.249562	FEN1_HUMAN	FEN1
32053	Luteolin	Salvia miltiorrhiza Bunge	61.496	0.249562	POLI_HUMAN	POLI
32053	Luteolin	Salvia miltiorrhiza Bunge	61.496	0.249562	POLH_HUMAN	POLH
32053	Luteolin	Salvia miltiorrhiza Bunge	61.496	0.249562	POLK_HUMAN	POLK
32053	Luteolin	Salvia miltiorrhiza Bunge	61.496	0.249562	SMAD3_HUMAN	SMAD3
32053	Luteolin	Salvia miltiorrhiza Bunge	61.496	0.249562	UBP1_HUMAN	USP1
32053	Luteolin	Salvia miltiorrhiza Bunge	61.496	0.249562	BIP_HUMAN	HSPA5
32053	Luteolin	Salvia miltiorrhiza Bunge	61.496	0.249562	GPR35_HUMAN	GPR35
32053	Luteolin	Salvia miltiorrhiza Bunge	61.496	0.249562	MMP1_HUMAN	MMP1
32053	Luteolin	Salvia miltiorrhiza Bunge	61.496	0.249562	MMP2_HUMAN	MMP2
32053	Luteolin	Salvia miltiorrhiza Bunge	61.496	0.249562	MMP3_HUMAN	MMP3
32053	Luteolin	Salvia miltiorrhiza Bunge	61.496	0.249562	MMP9_HUMAN	MMP9
32053	Luteolin	Salvia miltiorrhiza Bunge	61.496	0.249562	MMP12_HUMAN	MMP12
32053	Luteolin	Salvia miltiorrhiza Bunge	61.496	0.249562	MMP13_HUMAN	MMP13
32053	Luteolin	Salvia miltiorrhiza Bunge	61.496	0.249562	MDR1_HUMAN	ABCB1
32053	Luteolin	Salvia miltiorrhiza Bunge	61.496	0.249562	GEMI_HUMAN	GMNN
32053	Luteolin	Salvia miltiorrhiza Bunge	61.496	0.249562	GLSK_HUMAN	GLS
32053	Luteolin	Salvia miltiorrhiza Bunge	61.496	0.249562	ATX2_HUMAN	ATXN2
32053	Luteolin	Salvia miltiorrhiza Bunge	61.496	0.249562	WRN_HUMAN	WRN
32053	Luteolin	Salvia miltiorrhiza Bunge	61.496	0.249562	BRCA1_HUMAN	BRCA1
32053	Luteolin	Salvia miltiorrhiza Bunge	61.496	0.249562	PIN1_HUMAN	PIN1
32053	Luteolin	Salvia miltiorrhiza Bunge	61.496	0.249562	KSYK_HUMAN	SYK
32053	Luteolin	Salvia miltiorrhiza Bunge	61.496	0.249562	GSK3B_HUMAN	GSK3B
32053	Luteolin	Salvia miltiorrhiza Bunge	61.496	0.249562	FLT3_HUMAN	FLT3
32053	Luteolin	Salvia miltiorrhiza Bunge	61.496	0.249562	PARP1_HUMAN	PARP1
32053	Luteolin	Salvia miltiorrhiza Bunge	61.496	0.249562	TNKS2_HUMAN	TNKS2
32053	Luteolin	Salvia miltiorrhiza Bunge	61.496	0.249562	TNKS1_HUMAN	TNKS
32053	Luteolin	Salvia miltiorrhiza Bunge	61.496	0.249562	PON1_HUMAN	PON1
32053	Luteolin	Salvia miltiorrhiza Bunge	61.496	0.249562	ALDR_HUMAN	AKR1B1
32053	Luteolin	Salvia miltiorrhiza Bunge	61.496	0.249562	CY24B_HUMAN	CYBB
32053	Luteolin	Salvia miltiorrhiza Bunge	61.496	0.249562	LOX5_HUMAN	ALOX5
32053	Luteolin	Salvia miltiorrhiza Bunge	61.496	0.249562	MBNL1_HUMAN	MBNL1
32053	Luteolin	Salvia miltiorrhiza Bunge	61.496	0.249562	APEX1_HUMAN	APEX1
32053	Luteolin	Salvia miltiorrhiza Bunge	61.496	0.249562	RPGF3_HUMAN	RAPGEF3
32053	Luteolin	Salvia miltiorrhiza Bunge	61.496	0.249562	A4_HUMAN	APP
32053	Luteolin	Salvia miltiorrhiza Bunge	61.496	0.249562	PLMN_HUMAN	PLG
32053	Luteolin	Salvia miltiorrhiza Bunge	61.496	0.249562	TTHY_HUMAN	TTR
32053	Luteolin	Salvia miltiorrhiza Bunge	61.496	0.249562	DAPK1_HUMAN	DAPK1
32053	Luteolin	Salvia miltiorrhiza Bunge	61.496	0.249562	CAH2_HUMAN	CA2
32053	Luteolin	Salvia miltiorrhiza Bunge	61.496	0.249562	CAH1_HUMAN	CA1
32053	Luteolin	Salvia miltiorrhiza Bunge	61.496	0.249562	CAH7_HUMAN	CA7
32053	Luteolin	Salvia miltiorrhiza Bunge	61.496	0.249562	CAH12_HUMAN	CA12
32053	Luteolin	Salvia miltiorrhiza Bunge	61.496	0.249562	CAH4_HUMAN	CA4
32053	Luteolin	Salvia miltiorrhiza Bunge	61.496	0.249562	IDHC_HUMAN	IDH1
32053	Luteolin	Salvia miltiorrhiza Bunge	61.496	0.249562	AK1BA_HUMAN	AKR1B10
32053	Luteolin	Salvia miltiorrhiza Bunge	61.496	0.249562	BCL2_HUMAN	BCL2
32053	Luteolin	Salvia miltiorrhiza Bunge	61.496	0.249562	B2CL1_HUMAN	BCL2L1
32053	Luteolin	Salvia miltiorrhiza Bunge	61.496	0.249562	PB1_HUMAN	PBRM1
32053	Luteolin	Salvia miltiorrhiza Bunge	61.496	0.249562	CSK22_HUMAN	CSNK2A2
32053	Luteolin	Salvia miltiorrhiza Bunge	61.496	0.249562	PDK1_HUMAN	PDK1
32053	Luteolin	Salvia miltiorrhiza Bunge	61.496	0.249562	ELNE_HUMAN	ELANE
32053	Luteolin	Salvia miltiorrhiza Bunge	61.496	0.249562	TFE3_HUMAN	TFE3
32053	Luteolin	Salvia miltiorrhiza Bunge	61.496	0.249562	DPP4_HUMAN	DPP4
32053	Luteolin	Salvia miltiorrhiza Bunge	61.496	0.249562	PCAT1_HUMAN	LPCAT1
32053	Luteolin	Salvia miltiorrhiza Bunge	61.496	0.249562	PCAT2_HUMAN	LPCAT2
32053	Luteolin	Salvia miltiorrhiza Bunge	61.496	0.249562	MK01_HUMAN	MAPK1
32053	Luteolin	Salvia miltiorrhiza Bunge	61.496	0.249562	PK3CG_HUMAN	PIK3CG
32053	Luteolin	Salvia miltiorrhiza Bunge	61.496	0.249562	MRP1_HUMAN	ABCC1
32247	Phloretol	Salvia miltiorrhiza Bunge	72.8148	0.251618	S23A1_HUMAN	SLC23A1
32247	Phloretol	Salvia miltiorrhiza Bunge	72.8148	0.251618	CLCN3_HUMAN	CLCN3
32247	Phloretol	Salvia miltiorrhiza Bunge	72.8148	0.251618	AQP9_HUMAN	AQP9
32247	Phloretol	Salvia miltiorrhiza Bunge	72.8148	0.251618	KCMA1_HUMAN	KCNMA1
32247	Phloretol	Salvia miltiorrhiza Bunge	72.8148	0.251618	SC5A1_HUMAN	SLC5A1
32247	Phloretol	Salvia miltiorrhiza Bunge	72.8148	0.251618	TOP2A_HUMAN	TOP2A
32247	Phloretol	Salvia miltiorrhiza Bunge	72.8148	0.251618	S28A3_HUMAN	SLC28A3
32247	Phloretol	Salvia miltiorrhiza Bunge	72.8148	0.251618	EGFR_HUMAN	EGFR
32247	Phloretol	Salvia miltiorrhiza Bunge	72.8148	0.251618	LMNA_HUMAN	LMNA
32247	Phloretol	Salvia miltiorrhiza Bunge	72.8148	0.251618	THB_HUMAN	THRB
32247	Phloretol	Salvia miltiorrhiza Bunge	72.8148	0.251618	HCD2_HUMAN	HSD17B10
32247	Phloretol	Salvia miltiorrhiza Bunge	72.8148	0.251618	RECQ1_HUMAN	RECQL
32247	Phloretol	Salvia miltiorrhiza Bunge	72.8148	0.251618	KDM4E_HUMAN	KDM4E
32247	Phloretol	Salvia miltiorrhiza Bunge	72.8148	0.251618	KMT2A_HUMAN	KMT2A
32247	Phloretol	Salvia miltiorrhiza Bunge	72.8148	0.251618	TSHR_HUMAN	TSHR
32247	Phloretol	Salvia miltiorrhiza Bunge	72.8148	0.251618	TYDP1_HUMAN	TDP1
32247	Phloretol	Salvia miltiorrhiza Bunge	72.8148	0.251618	TAU_HUMAN	MAPT
32247	Phloretol	Salvia miltiorrhiza Bunge	72.8148	0.251618	CP2CJ_HUMAN	CYP2C19
32247	Phloretol	Salvia miltiorrhiza Bunge	72.8148	0.251618	AL1A1_HUMAN	ALDH1A1
32247	Phloretol	Salvia miltiorrhiza Bunge	72.8148	0.251618	PMP22_HUMAN	PMP22
32247	Phloretol	Salvia miltiorrhiza Bunge	72.8148	0.251618	MK01_HUMAN	MAPK1
32247	Phloretol	Salvia miltiorrhiza Bunge	72.8148	0.251618	PGDH_HUMAN	HPGD
32247	Phloretol	Salvia miltiorrhiza Bunge	72.8148	0.251618	ATM_HUMAN	ATM
32247	Phloretol	Salvia miltiorrhiza Bunge	72.8148	0.251618	P53_HUMAN	TP53
32247	Phloretol	Salvia miltiorrhiza Bunge	72.8148	0.251618	LYAG_HUMAN	GAA
32247	Phloretol	Salvia miltiorrhiza Bunge	72.8148	0.251618	DPOLB_HUMAN	POLB
32247	Phloretol	Salvia miltiorrhiza Bunge	72.8148	0.251618	CP2D6_HUMAN	CYP2D6
32247	Phloretol	Salvia miltiorrhiza Bunge	72.8148	0.251618	CP3A4_HUMAN	CYP3A4
32247	Phloretol	Salvia miltiorrhiza Bunge	72.8148	0.251618	CP2C9_HUMAN	CYP2C9
32247	Phloretol	Salvia miltiorrhiza Bunge	72.8148	0.251618	GLCM_HUMAN	GBA
32247	Phloretol	Salvia miltiorrhiza Bunge	72.8148	0.251618	KAT2A_HUMAN	KAT2A
32247	Phloretol	Salvia miltiorrhiza Bunge	72.8148	0.251618	MPP8_HUMAN	MPHOSPH8
32247	Phloretol	Salvia miltiorrhiza Bunge	72.8148	0.251618	EHMT2_HUMAN	EHMT2
32247	Phloretol	Salvia miltiorrhiza Bunge	72.8148	0.251618	LX15B_HUMAN	ALOX15B
32247	Phloretol	Salvia miltiorrhiza Bunge	72.8148	0.251618	ATAD5_HUMAN	ATAD5
32247	Phloretol	Salvia miltiorrhiza Bunge	72.8148	0.251618	CP1A2_HUMAN	CYP1A2
32247	Phloretol	Salvia miltiorrhiza Bunge	72.8148	0.251618	RGS4_HUMAN	RGS4
32247	Phloretol	Salvia miltiorrhiza Bunge	72.8148	0.251618	FEN1_HUMAN	FEN1
32247	Phloretol	Salvia miltiorrhiza Bunge	72.8148	0.251618	KCNH2_HUMAN	KCNH2
32247	Phloretol	Salvia miltiorrhiza Bunge	72.8148	0.251618	POLK_HUMAN	POLK
32247	Phloretol	Salvia miltiorrhiza Bunge	72.8148	0.251618	SMAD3_HUMAN	SMAD3
32247	Phloretol	Salvia miltiorrhiza Bunge	72.8148	0.251618	UBP1_HUMAN	USP1
32247	Phloretol	Salvia miltiorrhiza Bunge	72.8148	0.251618	MDR1_HUMAN	ABCB1
32247	Phloretol	Salvia miltiorrhiza Bunge	72.8148	0.251618	ABCG2_HUMAN	ABCG2
32247	Phloretol	Salvia miltiorrhiza Bunge	72.8148	0.251618	MRP1_HUMAN	ABCC1
32247	Phloretol	Salvia miltiorrhiza Bunge	72.8148	0.251618	MOT4_HUMAN	SLC16A3
32247	Phloretol	Salvia miltiorrhiza Bunge	72.8148	0.251618	GLSK_HUMAN	GLS
32247	Phloretol	Salvia miltiorrhiza Bunge	72.8148	0.251618	GEMI_HUMAN	GMNN
32247	Phloretol	Salvia miltiorrhiza Bunge	72.8148	0.251618	FGF22_HUMAN	FGF22
32247	Phloretol	Salvia miltiorrhiza Bunge	72.8148	0.251618	SO1B3_HUMAN	SLCO1B3
32247	Phloretol	Salvia miltiorrhiza Bunge	72.8148	0.251618	SO1B1_HUMAN	SLCO1B1
32247	Phloretol	Salvia miltiorrhiza Bunge	72.8148	0.251618	ESR1_HUMAN	ESR1
32247	Phloretol	Salvia miltiorrhiza Bunge	72.8148	0.251618	GTR1_HUMAN	SLC2A1
32247	Phloretol	Salvia miltiorrhiza Bunge	72.8148	0.251618	ARSA_HUMAN	ARSA
32247	Phloretol	Salvia miltiorrhiza Bunge	72.8148	0.251618	G6PT1_HUMAN	SLC37A4
32247	Phloretol	Salvia miltiorrhiza Bunge	72.8148	0.251618	SC5A2_HUMAN	SLC5A2
32247	Phloretol	Salvia miltiorrhiza Bunge	72.8148	0.251618	HIF1A_HUMAN	HIF1A
32247	Phloretol	Salvia miltiorrhiza Bunge	72.8148	0.251618	ANDR_HUMAN	AR
32358	Apigenin	Salvia miltiorrhiza Bunge	73.2458	0.215723	ALDR_HUMAN	AKR1B1
32358	Apigenin	Salvia miltiorrhiza Bunge	73.2458	0.215723	CP19A_HUMAN	CYP19A1
32358	Apigenin	Salvia miltiorrhiza Bunge	73.2458	0.215723	DHB1_HUMAN	HSD17B1
32358	Apigenin	Salvia miltiorrhiza Bunge	73.2458	0.215723	ANDR_HUMAN	AR
32358	Apigenin	Salvia miltiorrhiza Bunge	73.2458	0.215723	CP1B1_HUMAN	CYP1B1
32358	Apigenin	Salvia miltiorrhiza Bunge	73.2458	0.215723	KCMA1_HUMAN	KCNMA1
32358	Apigenin	Salvia miltiorrhiza Bunge	73.2458	0.215723	AA3R_HUMAN	ADORA3
32358	Apigenin	Salvia miltiorrhiza Bunge	73.2458	0.215723	ESR2_HUMAN	ESR2
32358	Apigenin	Salvia miltiorrhiza Bunge	73.2458	0.215723	ESR1_HUMAN	ESR1
32358	Apigenin	Salvia miltiorrhiza Bunge	73.2458	0.215723	TOP2B_HUMAN	TOP2B
32358	Apigenin	Salvia miltiorrhiza Bunge	73.2458	0.215723	CDK5_HUMAN	CDK5
32358	Apigenin	Salvia miltiorrhiza Bunge	73.2458	0.215723	CCNB2_HUMAN	CCNB2
32358	Apigenin	Salvia miltiorrhiza Bunge	73.2458	0.215723	CDK6_HUMAN	CDK6
32358	Apigenin	Salvia miltiorrhiza Bunge	73.2458	0.215723	PIM1_HUMAN	PIM1
32358	Apigenin	Salvia miltiorrhiza Bunge	73.2458	0.215723	OPRM_HUMAN	OPRM1
32358	Apigenin	Salvia miltiorrhiza Bunge	73.2458	0.215723	OPRD_HUMAN	OPRD1
32358	Apigenin	Salvia miltiorrhiza Bunge	73.2458	0.215723	OPRK_HUMAN	OPRK1
32358	Apigenin	Salvia miltiorrhiza Bunge	73.2458	0.215723	LCK_HUMAN	LCK
32358	Apigenin	Salvia miltiorrhiza Bunge	73.2458	0.215723	EGFR_HUMAN	EGFR
32358	Apigenin	Salvia miltiorrhiza Bunge	73.2458	0.215723	PDE5A_HUMAN	PDE5A
32358	Apigenin	Salvia miltiorrhiza Bunge	73.2458	0.215723	PGH2_HUMAN	PTGS2
32358	Apigenin	Salvia miltiorrhiza Bunge	73.2458	0.215723	PGH1_HUMAN	PTGS1
32358	Apigenin	Salvia miltiorrhiza Bunge	73.2458	0.215723	XDH_HUMAN	XDH
32358	Apigenin	Salvia miltiorrhiza Bunge	73.2458	0.215723	MRP2_HUMAN	ABCC2
32358	Apigenin	Salvia miltiorrhiza Bunge	73.2458	0.215723	TOP2A_HUMAN	TOP2A
32358	Apigenin	Salvia miltiorrhiza Bunge	73.2458	0.215723	DHB2_HUMAN	HSD17B2
32358	Apigenin	Salvia miltiorrhiza Bunge	73.2458	0.215723	CSK21_HUMAN	CSNK2A1
32358	Apigenin	Salvia miltiorrhiza Bunge	73.2458	0.215723	MRP1_HUMAN	ABCC1
32358	Apigenin	Salvia miltiorrhiza Bunge	73.2458	0.215723	GCR_HUMAN	NR3C1
32358	Apigenin	Salvia miltiorrhiza Bunge	73.2458	0.215723	MP2K1_HUMAN	MAP2K1
32358	Apigenin	Salvia miltiorrhiza Bunge	73.2458	0.215723	MK01_HUMAN	MAPK1
32358	Apigenin	Salvia miltiorrhiza Bunge	73.2458	0.215723	MK14_HUMAN	MAPK14
32358	Apigenin	Salvia miltiorrhiza Bunge	73.2458	0.215723	MK11_HUMAN	MAPK11
32358	Apigenin	Salvia miltiorrhiza Bunge	73.2458	0.215723	MK12_HUMAN	MAPK12
32358	Apigenin	Salvia miltiorrhiza Bunge	73.2458	0.215723	MK13_HUMAN	MAPK13
32358	Apigenin	Salvia miltiorrhiza Bunge	73.2458	0.215723	KS6A1_HUMAN	RPS6KA1
32358	Apigenin	Salvia miltiorrhiza Bunge	73.2458	0.215723	MAPK2_HUMAN	MAPKAPK2
32358	Apigenin	Salvia miltiorrhiza Bunge	73.2458	0.215723	KS6A5_HUMAN	RPS6KA5
32358	Apigenin	Salvia miltiorrhiza Bunge	73.2458	0.215723	MAPK5_HUMAN	MAPKAPK5
32358	Apigenin	Salvia miltiorrhiza Bunge	73.2458	0.215723	KPCA_HUMAN	PRKCA
32358	Apigenin	Salvia miltiorrhiza Bunge	73.2458	0.215723	PDPK1_HUMAN	PDPK1
32358	Apigenin	Salvia miltiorrhiza Bunge	73.2458	0.215723	AKT1_HUMAN	AKT1
32358	Apigenin	Salvia miltiorrhiza Bunge	73.2458	0.215723	SGK1_HUMAN	SGK1
32358	Apigenin	Salvia miltiorrhiza Bunge	73.2458	0.215723	KS6B1_HUMAN	RPS6KB1
32358	Apigenin	Salvia miltiorrhiza Bunge	73.2458	0.215723	GSK3B_HUMAN	GSK3B
32358	Apigenin	Salvia miltiorrhiza Bunge	73.2458	0.215723	ROCK2_HUMAN	ROCK2
32358	Apigenin	Salvia miltiorrhiza Bunge	73.2458	0.215723	AAPK2_HUMAN	PRKAA2
32358	Apigenin	Salvia miltiorrhiza Bunge	73.2458	0.215723	CHK1_HUMAN	CHEK1
32358	Apigenin	Salvia miltiorrhiza Bunge	73.2458	0.215723	CDK2_HUMAN	CDK2
32358	Apigenin	Salvia miltiorrhiza Bunge	73.2458	0.215723	M4K5_HUMAN	MAP4K5
32358	Apigenin	Salvia miltiorrhiza Bunge	73.2458	0.215723	LYN_HUMAN	LYN
32358	Apigenin	Salvia miltiorrhiza Bunge	73.2458	0.215723	FGR_HUMAN	FGR
32358	Apigenin	Salvia miltiorrhiza Bunge	73.2458	0.215723	KSYK_HUMAN	SYK
32358	Apigenin	Salvia miltiorrhiza Bunge	73.2458	0.215723	CSK_HUMAN	CSK
32358	Apigenin	Salvia miltiorrhiza Bunge	73.2458	0.215723	DYR1A_HUMAN	DYRK1A
32358	Apigenin	Salvia miltiorrhiza Bunge	73.2458	0.215723	CHLE_HUMAN	BCHE
32358	Apigenin	Salvia miltiorrhiza Bunge	73.2458	0.215723	ACES_HUMAN	ACHE
32358	Apigenin	Salvia miltiorrhiza Bunge	73.2458	0.215723	PPARG_HUMAN	PPARG
32358	Apigenin	Salvia miltiorrhiza Bunge	73.2458	0.215723	PPARA_HUMAN	PPARA
32358	Apigenin	Salvia miltiorrhiza Bunge	73.2458	0.215723	AOFA_HUMAN	MAOA
32358	Apigenin	Salvia miltiorrhiza Bunge	73.2458	0.215723	AOFB_HUMAN	MAOB
32358	Apigenin	Salvia miltiorrhiza Bunge	73.2458	0.215723	NEUR2_HUMAN	NEU2
32358	Apigenin	Salvia miltiorrhiza Bunge	73.2458	0.215723	CP1A2_HUMAN	CYP1A2
32358	Apigenin	Salvia miltiorrhiza Bunge	73.2458	0.215723	CP1A1_HUMAN	CYP1A1
32358	Apigenin	Salvia miltiorrhiza Bunge	73.2458	0.215723	NOX4_HUMAN	NOX4
32358	Apigenin	Salvia miltiorrhiza Bunge	73.2458	0.215723	LMNA_HUMAN	LMNA
32358	Apigenin	Salvia miltiorrhiza Bunge	73.2458	0.215723	THB_HUMAN	THRB
32358	Apigenin	Salvia miltiorrhiza Bunge	73.2458	0.215723	NFKB1_HUMAN	NFKB1
32358	Apigenin	Salvia miltiorrhiza Bunge	73.2458	0.215723	HCD2_HUMAN	HSD17B10
32358	Apigenin	Salvia miltiorrhiza Bunge	73.2458	0.215723	KDM4E_HUMAN	KDM4E
32358	Apigenin	Salvia miltiorrhiza Bunge	73.2458	0.215723	HBB_HUMAN	HBB
32358	Apigenin	Salvia miltiorrhiza Bunge	73.2458	0.215723	SMN_HUMAN	SMN1
32358	Apigenin	Salvia miltiorrhiza Bunge	73.2458	0.215723	TSHR_HUMAN	TSHR
32358	Apigenin	Salvia miltiorrhiza Bunge	73.2458	0.215723	TYDP1_HUMAN	TDP1
32358	Apigenin	Salvia miltiorrhiza Bunge	73.2458	0.215723	TAU_HUMAN	MAPT
32358	Apigenin	Salvia miltiorrhiza Bunge	73.2458	0.215723	CP2CJ_HUMAN	CYP2C19
32358	Apigenin	Salvia miltiorrhiza Bunge	73.2458	0.215723	AL1A1_HUMAN	ALDH1A1
32358	Apigenin	Salvia miltiorrhiza Bunge	73.2458	0.215723	HIF1A_HUMAN	HIF1A
32358	Apigenin	Salvia miltiorrhiza Bunge	73.2458	0.215723	PMP22_HUMAN	PMP22
32358	Apigenin	Salvia miltiorrhiza Bunge	73.2458	0.215723	KPYM_HUMAN	PKM
32358	Apigenin	Salvia miltiorrhiza Bunge	73.2458	0.215723	LOX15_HUMAN	ALOX15
32358	Apigenin	Salvia miltiorrhiza Bunge	73.2458	0.215723	NPC1_HUMAN	NPC1
32358	Apigenin	Salvia miltiorrhiza Bunge	73.2458	0.215723	APEX1_HUMAN	APEX1
32358	Apigenin	Salvia miltiorrhiza Bunge	73.2458	0.215723	UBP2_HUMAN	USP2
32358	Apigenin	Salvia miltiorrhiza Bunge	73.2458	0.215723	PGDH_HUMAN	HPGD
32358	Apigenin	Salvia miltiorrhiza Bunge	73.2458	0.215723	TPO_HUMAN	THPO
32358	Apigenin	Salvia miltiorrhiza Bunge	73.2458	0.215723	P53_HUMAN	TP53
32358	Apigenin	Salvia miltiorrhiza Bunge	73.2458	0.215723	NPSR1_HUMAN	NPSR1
32358	Apigenin	Salvia miltiorrhiza Bunge	73.2458	0.215723	CP2D6_HUMAN	CYP2D6
32358	Apigenin	Salvia miltiorrhiza Bunge	73.2458	0.215723	CP3A4_HUMAN	CYP3A4
32358	Apigenin	Salvia miltiorrhiza Bunge	73.2458	0.215723	CP2C9_HUMAN	CYP2C9
32358	Apigenin	Salvia miltiorrhiza Bunge	73.2458	0.215723	GEMI_HUMAN	GMNN
32358	Apigenin	Salvia miltiorrhiza Bunge	73.2458	0.215723	ABCG2_HUMAN	ABCG2
32358	Apigenin	Salvia miltiorrhiza Bunge	73.2458	0.215723	GLCM_HUMAN	GBA
32358	Apigenin	Salvia miltiorrhiza Bunge	73.2458	0.215723	ATAD5_HUMAN	ATAD5
32358	Apigenin	Salvia miltiorrhiza Bunge	73.2458	0.215723	NF2L2_HUMAN	NFE2L2
32358	Apigenin	Salvia miltiorrhiza Bunge	73.2458	0.215723	MPP8_HUMAN	MPHOSPH8
32358	Apigenin	Salvia miltiorrhiza Bunge	73.2458	0.215723	PIN1_HUMAN	PIN1
32358	Apigenin	Salvia miltiorrhiza Bunge	73.2458	0.215723	MDR1_HUMAN	ABCB1
32358	Apigenin	Salvia miltiorrhiza Bunge	73.2458	0.215723	RXRA_HUMAN	RXRA
32358	Apigenin	Salvia miltiorrhiza Bunge	73.2458	0.215723	ATX2_HUMAN	ATXN2
32358	Apigenin	Salvia miltiorrhiza Bunge	73.2458	0.215723	NR1H4_HUMAN	NR1H4
32358	Apigenin	Salvia miltiorrhiza Bunge	73.2458	0.215723	RGS4_HUMAN	RGS4
32358	Apigenin	Salvia miltiorrhiza Bunge	73.2458	0.215723	FEN1_HUMAN	FEN1
32358	Apigenin	Salvia miltiorrhiza Bunge	73.2458	0.215723	POLI_HUMAN	POLI
32358	Apigenin	Salvia miltiorrhiza Bunge	73.2458	0.215723	POLH_HUMAN	POLH
32358	Apigenin	Salvia miltiorrhiza Bunge	73.2458	0.215723	PPARD_HUMAN	PPARD
32358	Apigenin	Salvia miltiorrhiza Bunge	73.2458	0.215723	POLK_HUMAN	POLK
32358	Apigenin	Salvia miltiorrhiza Bunge	73.2458	0.215723	SMAD3_HUMAN	SMAD3
32358	Apigenin	Salvia miltiorrhiza Bunge	73.2458	0.215723	VDR_HUMAN	VDR
32358	Apigenin	Salvia miltiorrhiza Bunge	73.2458	0.215723	UBP1_HUMAN	USP1
32358	Apigenin	Salvia miltiorrhiza Bunge	73.2458	0.215723	UD11_HUMAN	UGT1A1
32358	Apigenin	Salvia miltiorrhiza Bunge	73.2458	0.215723	UD110_HUMAN	UGT1A10
32358	Apigenin	Salvia miltiorrhiza Bunge	73.2458	0.215723	UD13_HUMAN	UGT1A3
32358	Apigenin	Salvia miltiorrhiza Bunge	73.2458	0.215723	UD14_HUMAN	UGT1A4
32358	Apigenin	Salvia miltiorrhiza Bunge	73.2458	0.215723	UD18_HUMAN	UGT1A8
32358	Apigenin	Salvia miltiorrhiza Bunge	73.2458	0.215723	UDB15_HUMAN	UGT2B15
32358	Apigenin	Salvia miltiorrhiza Bunge	73.2458	0.215723	BIP_HUMAN	HSPA5
32358	Apigenin	Salvia miltiorrhiza Bunge	73.2458	0.215723	BACE1_HUMAN	BACE1
32358	Apigenin	Salvia miltiorrhiza Bunge	73.2458	0.215723	AHR_HUMAN	AHR
32358	Apigenin	Salvia miltiorrhiza Bunge	73.2458	0.215723	GLSK_HUMAN	GLS
32358	Apigenin	Salvia miltiorrhiza Bunge	73.2458	0.215723	BRCA1_HUMAN	BRCA1
32358	Apigenin	Salvia miltiorrhiza Bunge	73.2458	0.215723	IL8_HUMAN	CXCL8
32358	Apigenin	Salvia miltiorrhiza Bunge	73.2458	0.215723	RORG_HUMAN	RORC
32358	Apigenin	Salvia miltiorrhiza Bunge	73.2458	0.215723	FLT3_HUMAN	FLT3
32358	Apigenin	Salvia miltiorrhiza Bunge	73.2458	0.215723	PARP1_HUMAN	PARP1
32358	Apigenin	Salvia miltiorrhiza Bunge	73.2458	0.215723	TNKS2_HUMAN	TNKS2
32358	Apigenin	Salvia miltiorrhiza Bunge	73.2458	0.215723	TNKS1_HUMAN	TNKS
32358	Apigenin	Salvia miltiorrhiza Bunge	73.2458	0.215723	IDHC_HUMAN	IDH1
32358	Apigenin	Salvia miltiorrhiza Bunge	73.2458	0.215723	PON1_HUMAN	PON1
32358	Apigenin	Salvia miltiorrhiza Bunge	73.2458	0.215723	CY24B_HUMAN	CYBB
32358	Apigenin	Salvia miltiorrhiza Bunge	73.2458	0.215723	SO1B3_HUMAN	SLCO1B3
32358	Apigenin	Salvia miltiorrhiza Bunge	73.2458	0.215723	SO1B1_HUMAN	SLCO1B1
32358	Apigenin	Salvia miltiorrhiza Bunge	73.2458	0.215723	LOX5_HUMAN	ALOX5
32358	Apigenin	Salvia miltiorrhiza Bunge	73.2458	0.215723	PTH1R_HUMAN	PTH1R
32358	Apigenin	Salvia miltiorrhiza Bunge	73.2458	0.215723	ARSA_HUMAN	ARSA
32358	Apigenin	Salvia miltiorrhiza Bunge	73.2458	0.215723	CFTR_HUMAN	CFTR
32358	Apigenin	Salvia miltiorrhiza Bunge	73.2458	0.215723	KCC1D_HUMAN	CAMK1D
32358	Apigenin	Salvia miltiorrhiza Bunge	73.2458	0.215723	KCC1G_HUMAN	CAMK1G
32358	Apigenin	Salvia miltiorrhiza Bunge	73.2458	0.215723	KCC2A_HUMAN	CAMK2A
32358	Apigenin	Salvia miltiorrhiza Bunge	73.2458	0.215723	KCC2B_HUMAN	CAMK2B
32358	Apigenin	Salvia miltiorrhiza Bunge	73.2458	0.215723	KCC2D_HUMAN	CAMK2D
32358	Apigenin	Salvia miltiorrhiza Bunge	73.2458	0.215723	KCC2G_HUMAN	CAMK2G
32358	Apigenin	Salvia miltiorrhiza Bunge	73.2458	0.215723	KCC4_HUMAN	CAMK4
32358	Apigenin	Salvia miltiorrhiza Bunge	73.2458	0.215723	KKCC2_HUMAN	CAMKK2
32358	Apigenin	Salvia miltiorrhiza Bunge	73.2458	0.215723	CDKL1_HUMAN	CDKL1
32358	Apigenin	Salvia miltiorrhiza Bunge	73.2458	0.215723	CHK2_HUMAN	CHEK2
32358	Apigenin	Salvia miltiorrhiza Bunge	73.2458	0.215723	CLK1_HUMAN	CLK1
32358	Apigenin	Salvia miltiorrhiza Bunge	73.2458	0.215723	CLK2_HUMAN	CLK2
32358	Apigenin	Salvia miltiorrhiza Bunge	73.2458	0.215723	CLK3_HUMAN	CLK3
32358	Apigenin	Salvia miltiorrhiza Bunge	73.2458	0.215723	KC1G1_HUMAN	CSNK1G1
32358	Apigenin	Salvia miltiorrhiza Bunge	73.2458	0.215723	KC1G2_HUMAN	CSNK1G2
32358	Apigenin	Salvia miltiorrhiza Bunge	73.2458	0.215723	KC1G3_HUMAN	CSNK1G3
32358	Apigenin	Salvia miltiorrhiza Bunge	73.2458	0.215723	DAPK3_HUMAN	DAPK3
32358	Apigenin	Salvia miltiorrhiza Bunge	73.2458	0.215723	DMPK_HUMAN	DMPK
32358	Apigenin	Salvia miltiorrhiza Bunge	73.2458	0.215723	JAK1_HUMAN	JAK1
32358	Apigenin	Salvia miltiorrhiza Bunge	73.2458	0.215723	MP2K2_HUMAN	MAP2K2
32358	Apigenin	Salvia miltiorrhiza Bunge	73.2458	0.215723	MP2K6_HUMAN	MAP2K6
32358	Apigenin	Salvia miltiorrhiza Bunge	73.2458	0.215723	M3K5_HUMAN	MAP3K5
32358	Apigenin	Salvia miltiorrhiza Bunge	73.2458	0.215723	MK03_HUMAN	MAPK3
32358	Apigenin	Salvia miltiorrhiza Bunge	73.2458	0.215723	MK06_HUMAN	MAPK6
32358	Apigenin	Salvia miltiorrhiza Bunge	73.2458	0.215723	STK26_HUMAN	STK26
32358	Apigenin	Salvia miltiorrhiza Bunge	73.2458	0.215723	NEK2_HUMAN	NEK2
32358	Apigenin	Salvia miltiorrhiza Bunge	73.2458	0.215723	NEK6_HUMAN	NEK6
32358	Apigenin	Salvia miltiorrhiza Bunge	73.2458	0.215723	OXSR1_HUMAN	OXSR1
32358	Apigenin	Salvia miltiorrhiza Bunge	73.2458	0.215723	PAK4_HUMAN	PAK4
32358	Apigenin	Salvia miltiorrhiza Bunge	73.2458	0.215723	PAK5_HUMAN	PAK5
32358	Apigenin	Salvia miltiorrhiza Bunge	73.2458	0.215723	PAK6_HUMAN	PAK6
32358	Apigenin	Salvia miltiorrhiza Bunge	73.2458	0.215723	CDK16_HUMAN	CDK16
32358	Apigenin	Salvia miltiorrhiza Bunge	73.2458	0.215723	PIM2_HUMAN	PIM2
32358	Apigenin	Salvia miltiorrhiza Bunge	73.2458	0.215723	PIM3_HUMAN	PIM3
32358	Apigenin	Salvia miltiorrhiza Bunge	73.2458	0.215723	PLK1_HUMAN	PLK1
32358	Apigenin	Salvia miltiorrhiza Bunge	73.2458	0.215723	PLK4_HUMAN	PLK4
32358	Apigenin	Salvia miltiorrhiza Bunge	73.2458	0.215723	KAPCA_HUMAN	PRKACA
32358	Apigenin	Salvia miltiorrhiza Bunge	73.2458	0.215723	RIOK2_HUMAN	RIOK2
32358	Apigenin	Salvia miltiorrhiza Bunge	73.2458	0.215723	KS6A3_HUMAN	RPS6KA3
32358	Apigenin	Salvia miltiorrhiza Bunge	73.2458	0.215723	SLK_HUMAN	SLK
32358	Apigenin	Salvia miltiorrhiza Bunge	73.2458	0.215723	STK10_HUMAN	STK10
32358	Apigenin	Salvia miltiorrhiza Bunge	73.2458	0.215723	STK16_HUMAN	STK16
32358	Apigenin	Salvia miltiorrhiza Bunge	73.2458	0.215723	ST17A_HUMAN	STK17A
32358	Apigenin	Salvia miltiorrhiza Bunge	73.2458	0.215723	STK38_HUMAN	STK38
32358	Apigenin	Salvia miltiorrhiza Bunge	73.2458	0.215723	STK4_HUMAN	STK4
32358	Apigenin	Salvia miltiorrhiza Bunge	73.2458	0.215723	TNIK_HUMAN	TNIK
32358	Apigenin	Salvia miltiorrhiza Bunge	73.2458	0.215723	TOPK_HUMAN	PBK
32358	Apigenin	Salvia miltiorrhiza Bunge	73.2458	0.215723	VRK1_HUMAN	VRK1
[truncated: 227 more rows]
