# Supplementary material for: QishenYiqi dripping pill protects against myocardial ischemia/reperfusion injury via suppressing excessive autophagy and NLRP3 inflammasome based on network pharmacology and experimental pharmacology
Source: Front Pharmacol. 2022 Sep 9;13:981206. doi: 10.3389/fphar.2022.981206 (PMC9507923; doi:10.3389/fphar.2022.981206)
Supplement: Supplementary file 2 [file DataSheet2.xlsx]

## Sheet: Sheet 1
Disease_name	UniProtKB_ID	Source	Gene_Name
Myocardial reperfusion injury	AKT1_HUMAN	TTD	AKT1
Myocardial reperfusion injury	ANXA5_HUMAN	TTD	ANXA5
Myocardial reperfusion injury	ELNE_HUMAN	TTD	ELANE
Myocardial reperfusion injury	MET_HUMAN	TTD	MET
Myocardial Reperfusion Injury	ADA_HUMAN	RGD	ADA
Myocardial Reperfusion Injury	ADIPO_HUMAN	CTD_human	ADIPOQ
Myocardial Reperfusion Injury	ADRB1_HUMAN	CTD_human	ADRB1
Myocardial Reperfusion Injury	ADRB1_HUMAN	CTD_human;RGD	ADRB1
Myocardial Reperfusion Injury	ADRB2_HUMAN	RGD	ADRB2
Myocardial Reperfusion Injury	ADT1_HUMAN	RGD	SLC25A4
Myocardial Reperfusion Injury	AGTR1_HUMAN	RGD	AGTR1
Myocardial Reperfusion Injury	AIFM1_HUMAN	RGD	AIFM1
Myocardial Reperfusion Injury	AKT1_HUMAN	RGD	AKT1
Myocardial Reperfusion Injury	AKT2_HUMAN	RGD	AKT2
Myocardial Reperfusion Injury	ALBU_HUMAN	CTD_human	ALB
Myocardial Reperfusion Injury	ALDH2_HUMAN	RGD	ALDH2
Myocardial Reperfusion Injury	ANFB_HUMAN	RGD	NPPB
Myocardial Reperfusion Injury	ANFC_HUMAN	RGD	NPPC
Myocardial Reperfusion Injury	ANGP2_HUMAN	RGD	ANGPT2
Myocardial Reperfusion Injury	ANGT_HUMAN	CTD_human	AGT
Myocardial Reperfusion Injury	ANK1_HUMAN	RGD	ANK1
Myocardial Reperfusion Injury	ANK2_HUMAN	RGD	ANK2
Myocardial Reperfusion Injury	ANKR1_HUMAN	RGD	ANKRD1
Myocardial Reperfusion Injury	ANPRC_HUMAN	RGD	NPR3
Myocardial Reperfusion Injury	ANXA1_HUMAN	RGD	ANXA1
Myocardial Reperfusion Injury	APEX1_HUMAN	RGD	APEX1
Myocardial Reperfusion Injury	ARBK1_HUMAN	RGD	GRK2
Myocardial Reperfusion Injury	ARRB2_HUMAN	RGD	ARRB2
Myocardial Reperfusion Injury	AT1A1_HUMAN	CTD_human	ATP1A1
Myocardial Reperfusion Injury	AT2A1_HUMAN	RGD	ATP2A1
Myocardial Reperfusion Injury	AT2A2_HUMAN	CTD_human	ATP2A2
Myocardial Reperfusion Injury	AT2A2_HUMAN	CTD_human;RGD	ATP2A2
Myocardial Reperfusion Injury	ATF3_HUMAN	RGD	ATF3
Myocardial Reperfusion Injury	ATPD_HUMAN	RGD	ATP5F1D
Myocardial Reperfusion Injury	B2CL1_HUMAN	RGD	BCL2L1
Myocardial Reperfusion Injury	BAD_HUMAN	RGD	BAD
Myocardial Reperfusion Injury	BAX_HUMAN	CTD_human	BAX
Myocardial Reperfusion Injury	BAX_HUMAN	CTD_human;RGD	BAX
Myocardial Reperfusion Injury	BCL2_HUMAN	RGD	BCL2
Myocardial Reperfusion Injury	BECN1_HUMAN	RGD	BECN1
Myocardial Reperfusion Injury	BID_HUMAN	RGD	BID
Myocardial Reperfusion Injury	BIP_HUMAN	RGD	HSPA5
Myocardial Reperfusion Injury	BLK_HUMAN	RGD	BLK
Myocardial Reperfusion Injury	BNIP3_HUMAN	RGD	BNIP3
Myocardial Reperfusion Injury	BTG2_HUMAN	RGD	BTG2
Myocardial Reperfusion Injury	CASP1_HUMAN	CTD_human	CASP1
Myocardial Reperfusion Injury	CASP3_HUMAN	CTD_human	CASP3
Myocardial Reperfusion Injury	CASP3_HUMAN	CTD_human;RGD	CASP3
Myocardial Reperfusion Injury	CASP7_HUMAN	CTD_human	CASP7
Myocardial Reperfusion Injury	CASP7_HUMAN	CTD_human;RGD	CASP7
Myocardial Reperfusion Injury	CASP8_HUMAN	CTD_human	CASP8
Myocardial Reperfusion Injury	CASP8_HUMAN	CTD_human;RGD	CASP8
Myocardial Reperfusion Injury	CASP9_HUMAN	CTD_human	CASP9
Myocardial Reperfusion Injury	CASP9_HUMAN	CTD_human;RGD	CASP9
Myocardial Reperfusion Injury	CASPC_HUMAN	CTD_human	CASP12
Myocardial Reperfusion Injury	CASR_HUMAN	RGD	CASR
Myocardial Reperfusion Injury	CATA_HUMAN	CTD_human	CAT
Myocardial Reperfusion Injury	CATA_HUMAN	CTD_human;RGD	CAT
Myocardial Reperfusion Injury	CCL2_HUMAN	CTD_human	CCL2
Myocardial Reperfusion Injury	CCL2_HUMAN	CTD_human;RGD	CCL2
Myocardial Reperfusion Injury	CCR5_HUMAN	RGD	CCR5
Myocardial Reperfusion Injury	CFLAR_HUMAN	RGD	CFLAR
Myocardial Reperfusion Injury	CNR1_HUMAN	RGD	CNR1
Myocardial Reperfusion Injury	CNR2_HUMAN	RGD	CNR2
Myocardial Reperfusion Injury	CO3_HUMAN	RGD	C3
Myocardial Reperfusion Injury	CO5_HUMAN	RGD	C5
Myocardial Reperfusion Injury	CRP_HUMAN	RGD	CRP
Myocardial Reperfusion Injury	CSPG2_HUMAN	RGD	VCAN
Myocardial Reperfusion Injury	CXA1_HUMAN	CTD_human	GJA1
Myocardial Reperfusion Injury	CXCL2_HUMAN	RGD	CXCL2
Myocardial Reperfusion Injury	CXCL6_HUMAN	RGD	CXCL6
Myocardial Reperfusion Injury	CY24B_HUMAN	CTD_human	CYBB
Myocardial Reperfusion Injury	DBLOH_HUMAN	CTD_human	DIABLO
Myocardial Reperfusion Injury	DHSO_HUMAN	CTD_human	SORD
Myocardial Reperfusion Injury	DHSO_HUMAN	CTD_human;RGD	SORD
Myocardial Reperfusion Injury	ECE1_HUMAN	RGD	ECE1
Myocardial Reperfusion Injury	EDN1_HUMAN	CTD_human	EDN1
Myocardial Reperfusion Injury	EDN1_HUMAN	CTD_human;RGD	EDN1
Myocardial Reperfusion Injury	EDNRA_HUMAN	RGD	EDNRA
Myocardial Reperfusion Injury	EDNRB_HUMAN	RGD	EDNRB
Myocardial Reperfusion Injury	EPCR_HUMAN	RGD	PROCR
Myocardial Reperfusion Injury	ESR1_HUMAN	RGD	ESR1
Myocardial Reperfusion Injury	FADD_HUMAN	RGD	FADD
Myocardial Reperfusion Injury	G3P_HUMAN	RGD	GAPDH
Myocardial Reperfusion Injury	GDE_HUMAN	RGD	AGL
Myocardial Reperfusion Injury	GLRX1_HUMAN	RGD	GLRX
Myocardial Reperfusion Injury	GLUT4_HUMAN	RGD	SLC2A4
Myocardial Reperfusion Injury	GROA_HUMAN	RGD	CXCL1
Myocardial Reperfusion Injury	GSHR_HUMAN	RGD	GSR
Myocardial Reperfusion Injury	GSK3B_HUMAN	RGD	GSK3B
Myocardial Reperfusion Injury	GTR1_HUMAN	RGD	SLC2A1
Myocardial Reperfusion Injury	H2AX_HUMAN	RGD	H2AX
Myocardial Reperfusion Injury	HIF1A_HUMAN	CTD_human	HIF1A
Myocardial Reperfusion Injury	HIF1A_HUMAN	CTD_human;RGD	HIF1A
Myocardial Reperfusion Injury	HMGB1_HUMAN	CTD_human	HMGB1
Myocardial Reperfusion Injury	HMGB1_HUMAN	CTD_human;RGD	HMGB1
Myocardial Reperfusion Injury	HMOX1_HUMAN	RGD	HMOX1
Myocardial Reperfusion Injury	HRH3_HUMAN	RGD	HRH3
Myocardial Reperfusion Injury	HYES_HUMAN	CTD_human	EPHX2
Myocardial Reperfusion Injury	ICAL_HUMAN	RGD	CAST
Myocardial Reperfusion Injury	ICAM1_HUMAN	CTD_human	ICAM1
Myocardial Reperfusion Injury	ICAM1_HUMAN	CTD_human;RGD	ICAM1
Myocardial Reperfusion Injury	IKBA_HUMAN	RGD	NFKBIA
Myocardial Reperfusion Injury	IL10_HUMAN	RGD	IL10
Myocardial Reperfusion Injury	IL17_HUMAN	RGD	IL17A
Myocardial Reperfusion Injury	IL18_HUMAN	RGD	IL18
Myocardial Reperfusion Injury	IL1A_HUMAN	RGD	IL1A
Myocardial Reperfusion Injury	IL1B_HUMAN	RGD	IL1B
Myocardial Reperfusion Injury	IL6_HUMAN	RGD	IL6
Myocardial Reperfusion Injury	IRAK1_HUMAN	RGD	IRAK1
Myocardial Reperfusion Injury	JAK2_HUMAN	RGD	JAK2
Myocardial Reperfusion Injury	KCNJ8_HUMAN	RGD	KCNJ8
Myocardial Reperfusion Injury	KGP1_HUMAN	RGD	PRKG1
Myocardial Reperfusion Injury	KI67_HUMAN	RGD	MKI67
Myocardial Reperfusion Injury	KNG1_HUMAN	CTD_human	KNG1
Myocardial Reperfusion Injury	KPCB_HUMAN	RGD	PRKCB
Myocardial Reperfusion Injury	KPCD_HUMAN	RGD	PRKCD
Myocardial Reperfusion Injury	LEP_HUMAN	RGD	LEP
Myocardial Reperfusion Injury	LEPR_HUMAN	RGD	LEPR
Myocardial Reperfusion Injury	LOX5_HUMAN	RGD	ALOX5
Myocardial Reperfusion Injury	LUM_HUMAN	RGD	LUM
Myocardial Reperfusion Injury	LYAM3_HUMAN	CTD_human	SELP
Myocardial Reperfusion Injury	LYAM3_HUMAN	CTD_human;RGD	SELP
Myocardial Reperfusion Injury	MDM2_HUMAN	RGD	MDM2
Myocardial Reperfusion Injury	MFN2_HUMAN	RGD	MFN2
Myocardial Reperfusion Injury	MK01_HUMAN	RGD	MAPK1
Myocardial Reperfusion Injury	MK03_HUMAN	RGD	MAPK3
Myocardial Reperfusion Injury	MK08_HUMAN	RGD	MAPK8
Myocardial Reperfusion Injury	MLP3A_HUMAN	RGD	MAP1LC3A
Myocardial Reperfusion Injury	MMP1_HUMAN	RGD	MMP1
Myocardial Reperfusion Injury	MMP2_HUMAN	RGD	MMP2
Myocardial Reperfusion Injury	MYD88_HUMAN	RGD	MYD88
Myocardial Reperfusion Injury	MYG_HUMAN	RGD	MB
Myocardial Reperfusion Injury	NAC1_HUMAN	CTD_human	SLC8A1
Myocardial Reperfusion Injury	NAC1_HUMAN	CTD_human;RGD	SLC8A1
Myocardial Reperfusion Injury	NDUS1_HUMAN	RGD	NDUFS1
Myocardial Reperfusion Injury	NEU1_HUMAN	RGD	OXT
Myocardial Reperfusion Injury	NKG2D_HUMAN	RGD	KLRK1
Myocardial Reperfusion Injury	NOS2_HUMAN	CTD_human	NOS2
Myocardial Reperfusion Injury	NOS2_HUMAN	CTD_human;RGD	NOS2
Myocardial Reperfusion Injury	NOS3_HUMAN	CTD_human	NOS3
Myocardial Reperfusion Injury	NOS3_HUMAN	CTD_human;RGD	NOS3
Myocardial Reperfusion Injury	NPY1R_HUMAN	RGD	NPY1R
Myocardial Reperfusion Injury	NUCL_HUMAN	RGD	NCL
Myocardial Reperfusion Injury	OLR1_HUMAN	LHGDN;RGD	OLR1
Myocardial Reperfusion Injury	OPRD_HUMAN	RGD	OPRD1
Myocardial Reperfusion Injury	P53_HUMAN	RGD	TP53
Myocardial Reperfusion Injury	PAI1_HUMAN	RGD	SERPINE1
Myocardial Reperfusion Injury	PAWR_HUMAN	RGD	PAWR
Myocardial Reperfusion Injury	PDIA3_HUMAN	RGD	PDIA3
Myocardial Reperfusion Injury	PE2R3_HUMAN	RGD	PTGER3
Myocardial Reperfusion Injury	PECA1_HUMAN	RGD	PECAM1
Myocardial Reperfusion Injury	PGH2_HUMAN	RGD	PTGS2
Myocardial Reperfusion Injury	PLCD1_HUMAN	RGD	PLCD1
Myocardial Reperfusion Injury	PLD2_HUMAN	RGD	PLD2
Myocardial Reperfusion Injury	PPARA_HUMAN	CTD_human	PPARA
Myocardial Reperfusion Injury	PPARD_HUMAN	RGD	PPARD
Myocardial Reperfusion Injury	PPLA_HUMAN	CTD_human	PLN
Myocardial Reperfusion Injury	PPLA_HUMAN	CTD_human;RGD	PLN
Myocardial Reperfusion Injury	PTEN_HUMAN	CTD_human	PTEN
Myocardial Reperfusion Injury	RAGE_HUMAN	RGD	AGER
Myocardial Reperfusion Injury	RAP1A_HUMAN	RGD	RAP1A
Myocardial Reperfusion Injury	RHOA_HUMAN	RGD	RHOA
Myocardial Reperfusion Injury	S100B_HUMAN	RGD	S100B
Myocardial Reperfusion Injury	SFRP2_HUMAN	RGD	SFRP2
Myocardial Reperfusion Injury	SH2B3_HUMAN	RGD	SH2B3
Myocardial Reperfusion Injury	SHH_HUMAN	RGD	SHH
Myocardial Reperfusion Injury	SIR1_HUMAN	CTD_human	SIRT1
Myocardial Reperfusion Injury	SL9A1_HUMAN	RGD	SLC9A1
Myocardial Reperfusion Injury	SMAD3_HUMAN	RGD	SMAD3
Myocardial Reperfusion Injury	SMAD4_HUMAN	RGD	SMAD4
Myocardial Reperfusion Injury	SODC_HUMAN	RGD	SOD1
Myocardial Reperfusion Injury	STAT1_HUMAN	RGD	STAT1
Myocardial Reperfusion Injury	STAT3_HUMAN	RGD	STAT3
Myocardial Reperfusion Injury	SUV91_HUMAN	RGD	SUV39H1
Myocardial Reperfusion Injury	TENA_HUMAN	RGD	TNC
Myocardial Reperfusion Injury	TF65_HUMAN	RGD	RELA
Myocardial Reperfusion Injury	TFR1_HUMAN	CTD_human	TFRC
Myocardial Reperfusion Injury	TGFB1_HUMAN	RGD	TGFB1
Myocardial Reperfusion Injury	THIO_HUMAN	RGD	TXN
Myocardial Reperfusion Injury	THIOM_HUMAN	RGD	TXN2
Myocardial Reperfusion Injury	TIE2_HUMAN	RGD	TEK
Myocardial Reperfusion Injury	TIMP4_HUMAN	RGD	TIMP4
Myocardial Reperfusion Injury	TLR2_HUMAN	RGD	TLR2
Myocardial Reperfusion Injury	TLR4_HUMAN	RGD	TLR4
Myocardial Reperfusion Injury	TNFA_HUMAN	RGD	TNF
Myocardial Reperfusion Injury	TNR6_HUMAN	RGD	FAS
Myocardial Reperfusion Injury	TSP1_HUMAN	RGD	THBS1
Myocardial Reperfusion Injury	UCN1_HUMAN	RGD	UCN
Myocardial Reperfusion Injury	UCP2_HUMAN	RGD	UCP2
Myocardial Reperfusion Injury	UCP3_HUMAN	RGD	UCP3
Myocardial Reperfusion Injury	UR2R_HUMAN	RGD	UTS2R
Myocardial Reperfusion Injury	UTS2_HUMAN	RGD	UTS2
Myocardial Reperfusion Injury	VCAM1_HUMAN	RGD	VCAM1
Myocardial Reperfusion Injury	VDAC1_HUMAN	CTD_human	VDAC1
Myocardial Reperfusion Injury	VEGFA_HUMAN	CTD_human	VEGFA
Myocardial Reperfusion Injury	XDH_HUMAN	RGD	XDH
Myocardial Reperfusion Injury	XIAP_HUMAN	CTD_human	XIAP
